# Supplementary material for: Association between obstructive sleep apnea and the risk of cerebrovascular disease in COPD patients
Source: Front Med (Lausanne). 2026 Jan 9;12:1742688. doi: 10.3389/fmed.2025.1742688 (PMC12827678; doi:10.3389/fmed.2025.1742688)
Supplement: Supplementary file 1 [file Table_1.XLSX]

## Sheet: test
ID	Cerebrovascular.events	Gender	Metformin	Smoking	Anticoagulants.Antiplatelet.drugs	Hyperlipidemia	diabetes	hypertension	antibiotic	CHD	Renovascular.disease	nephropathy	CVD	Glucocorticoids	WBC.109L.	PO2.mmHg.	ALT.U.L.	AST.U.L.	UA.umol.L.	Age	D.dimer.ng.ml.	FIB.g.L.	PCO2.mmHg.	OSA
849151	0	1	1	0	0	0	0	0	1	0	0	0	0	0	3.59	118.9	10.2	17	354	67	90.76	1.1	43.6	0
654620	0	1	0	0	0	0	0	1	1	0	0	0	0	0	10.95	116.5	9.2	15.9	247	80	1595.5	2.99	45.3	0
764435	1	0	0	0	0	0	0	1	1	0	0	0	0	0	13.62	62.6	21.7	17.7	488	83	5281.4	3.11	20.6	0
846117	0	0	0	0	0	0	0	0	1	0	0	0	0	1	5.53	111.8	15.2	18.8	414.5	93	486.6	3.12	43.8	0
784437	0	0	0	0	0	0	0	0	1	0	0	0	0	1	8.51	97.1	12.7	15.7	209	64	85.5	3.24	41.9	0
833511	1	1	0	1	0	0	0	0	1	0	0	0	1	1	7.51	142.1	26	14.5	186	74	208.6	4.05	44.59	0
823719	0	0	0	0	0	0	0	0	1	0	0	0	0	1	6.63	176.6	11	17	404.6	76	110.5	3.19	39.7	0
858855	0	0	0	0	0	0	1	0	1	1	0	0	1	1	7.68	137.1	13.8	16.4	273.1	87	760.2	3.95	24.9	0
626987	0	0	0	0	0	0	0	0	0	0	0	0	0	1	23.51	80.9	9.7	12.7	242.5	86	27	3.41	39.2	0
811031	0	0	1	0	0	0	0	0	1	0	0	0	0	1	7.02	84.2	19.4	18.8	367	58	101	2.92	38.9	0
817907	0	0	0	0	0	0	0	1	1	0	0	0	0	1	7.78	64.6	13.9	16.8	277	86	967.7	5.12	47.9	0
837162	0	0	0	1	0	0	0	0	1	0	0	0	1	1	3.26	123.1	55	30.6	411	76	465.5	3.25	30.8	0
620616	0	0	1	0	1	1	0	1	1	0	0	0	0	1	9.81	122.04	23	21.7	408.4	70	343.8	3.75	52.41	0
598587	0	1	0	0	0	0	0	0	1	0	0	0	1	0	10.41	99.55	50.9	37.1	870.6	57	65	4.18	42.77	0
764255	0	0	0	1	0	0	0	0	1	0	0	0	0	1	4.61	135.4	11.2	14.3	479	66	37.6	3.43	31.3	0
805084	0	0	0	0	0	0	0	0	1	0	0	0	0	1	9.78	116.4	17.2	17.1	181.8	77	448.2	4.32	29.1	0
618714	0	1	1	1	0	0	1	0	1	0	0	0	0	1	19.43	80.2	12.9	7.8	142.3	62	177.1	1.33	39.2	0
583774	1	0	0	0	1	1	0	1	1	0	0	0	1	1	11.09	107.51	15.5	29.7	75.8	66	267.2	2.64	57.05	2
761923	0	0	0	1	0	0	0	0	1	0	0	0	1	1	13.17	95.5	15.6	22.3	361.3	77	1312.48	3.65	46.3	0
767841	0	1	0	1	0	0	0	0	1	0	0	0	0	1	4.88	80.5	4.8	10	22	87	690.4	4.2	52.5	0
638487	0	1	1	0	0	0	1	0	1	0	0	0	0	1	6	76.02	26.9	25.4	336.3	69	27	3.02	41.66	0
783241	0	1	0	0	0	0	0	0	1	0	0	0	0	1	9.51	76.3	12.5	18.7	503	89	300.1	4.31	41.3	0
882819	1	1	0	1	1	1	1	0	1	1	0	0	1	0	4.37	101.2	94.4	81.1	254	93	628.9	3.93	23.9	3
798600	0	0	0	0	0	0	0	0	1	0	0	0	0	1	6.53	54.6	18.1	17.7	324	61	131.3	3.28	61	0
776818	0	0	0	0	0	0	0	0	1	0	0	0	1	1	12.89	208.9	14.8	18.7	273.5	67	114.58	3.8	50.3	0
746030	0	0	0	0	0	0	0	0	1	0	0	0	0	1	15.14	77.6	19.5	38.1	436	87	1125.3	3.91	32.7	0
869965	0	0	0	1	0	0	0	0	1	0	0	0	0	1	7.14	99	22.1	30.9	391	82	324	3.07	30.8	0
737833	0	0	0	1	0	0	0	0	1	0	0	0	0	1	6.34	75.4	20.3	19.3	242.8	74	131.3	3.91	64.74	0
851749	0	1	1	1	1	0	0	0	1	0	0	1	0	0	8.16	66.5	15.8	22	381.5	90	276.7	3.51	31.7	0
768507	1	1	1	1	0	1	0	1	1	0	0	0	0	0	6.24	130.3	8.3	17.9	487	90	237.9	1.83	44.5	0
763409	1	0	0	1	0	1	0	0	1	0	0	0	0	1	9.47	118	16.5	20.4	219	71	359	4.07	48.7	0
814095	0	0	1	1	1	1	0	0	0	0	0	0	0	1	6.44	96.9	10	11.9	238	43	43.2	5.9	34.1	0
789761	1	1	0	0	0	0	0	1	0	0	0	0	0	0	12.19	23.8	150.4	63.3	477.2	88	3341.7	2.42	62.1	0
753321	0	0	0	0	0	0	0	0	1	1	0	0	1	1	7.16	144.2	32.7	20.8	506	84	205.8	3.62	40.8	0
760605	0	1	0	1	0	0	0	0	1	0	0	0	0	1	7.55	130.98	11	18.2	422	70	726.17	4.01	46.78	0
613871	0	0	0	0	0	0	0	0	1	0	0	0	1	0	11.63	111.4	5.9	16.6	29.3	88	606.3	5.01	42.4	0
809117	0	0	0	0	0	0	0	1	1	1	0	0	1	1	6.75	104.87	27.8	22.1	541	66	244.2	3.61	42.01	0
784437	0	0	0	0	0	0	0	0	1	0	0	0	0	1	8.51	97.1	12.7	15.7	209	64	85.5	3.24	41.9	0
782359	0	0	0	0	0	0	0	0	1	0	0	0	1	1	11.92	111.7	16.9	22.8	271.5	83	691.3	3.44	63.2	0
757022	1	0	0	0	0	0	0	0	1	0	0	0	0	1	11.8	218.7	39.8	37.9	275	86	290.1	3.18	3.58	3
560858	0	1	1	0	0	1	0	0	1	0	0	0	0	0	14.74	115.17	8.4	17.3	386.4	85	106.5	4.01	74.15	0
869927	0	0	0	0	0	0	0	0	1	0	0	0	0	1	6.12	144.5	17.4	24.3	415	67	115.3	2.92	41.9	0
791186	1	0	0	1	0	0	0	0	1	0	0	1	0	1	8.59	169.6	26	24.5	391.5	76	28.1	3.1	36.7	0
782974	0	1	0	0	0	1	0	0	0	0	0	0	0	1	24.81	146.74	23.9	41.8	326	83	737.7	42.9	9.64	0
661314	0	0	0	0	0	0	0	0	1	0	0	0	0	1	6.07	87.4	10.1	16.9	268.5	60	27	2.55	40.2	0
737098	1	0	0	0	0	1	0	1	1	0	0	0	0	1	10.79	139.73	8.4	20.1	310	78	62.2	4.17	44.7	1
817056	0	1	0	0	0	0	0	0	1	0	0	0	0	0	5.26	101.2	4.2	17.7	316.2	95	905.7	3.12	39.6	0
786383	1	0	0	0	0	0	0	1	1	0	0	0	0	1	6.09	149.7	12.9	21.6	206	80	259.2	3.4	35.2	2
743948	1	1	0	1	0	0	0	0	1	0	0	0	0	1	8.25	139.7	24	26.6	485	77	347.3	3.37	37.7	0
855454	0	0	0	0	0	0	0	0	1	1	0	0	1	1	14.41	126.2	10.7	18.3	234	92	745	2.93	49.1	2
762846	0	0	0	0	0	0	0	0	1	0	0	0	0	1	9.07	107.8	15.2	20	397	54	147.6	3.58	40.6	0
797212	0	0	0	0	0	0	0	0	1	0	0	0	0	0	19.91	54	24	135.9	370	84	272.3	2.38	41.2	0
618649	0	1	0	0	0	0	0	0	1	1	0	0	1	1	8.77	46.8	14.2	27.5	456	86	3334.5	3.02	55.3	0
785469	1	0	0	1	0	0	0	1	1	0	0	0	0	1	12.75	121.4	27.5	26.8	43	67	184.7	3.93	40.5	0
842015	0	0	0	0	0	0	0	0	1	0	0	1	0	1	4.69	88.6	10.8	12.1	191	80	374.3	3.86	37.6	0
777941	1	0	0	1	0	0	1	0	1	1	0	0	0	1	3.72	164.3	13.2	23.1	563.8	92	208.5	2.86	29.3	0
740369	0	0	0	1	0	0	0	0	1	0	0	1	0	1	5.68	97.3	14.7	23.4	458	78	156.3	2.88	38.4	0
756745	1	0	1	1	0	0	1	0	1	0	0	0	0	0	8.82	77.3	16.7	14.1	319	84	37.6	5.11	37	0
545787	0	0	0	0	0	0	0	0	1	1	0	0	0	1	6.46	38.38	19.4	26.7	240.1	82	361.3	6.16	49.74	0
778033	1	0	0	0	0	0	0	0	1	0	0	0	0	1	6.69	94.3	9.6	18.6	457	93	409.6	3.37	67.1	0
766512	1	0	0	0	1	1	0	1	1	0	0	0	1	1	5.15	160.22	18.5	24.8	288	83	66.7	2.89	32.29	0
815290	0	0	0	1	0	0	0	0	1	0	0	0	0	1	10.88	122.3	22.6	15.8	548	82	879.7	4.93	40.4	0
644338	0	0	0	0	0	0	0	0	1	0	0	0	0	1	6.37	105.1	18.1	17.1	496.7	56	246.9	3.32	42.4	0
797047	0	0	0	0	0	0	0	0	1	0	0	0	1	1	10.23	74.3	27.3	25.8	289	77	57.6	2.83	41.3	0
790091	1	1	0	0	1	1	0	1	1	0	0	0	0	1	9.25	130.6	31.9	36.6	250.8	96	859.9	3.51	51.4	2
838384	0	0	0	0	0	0	0	0	1	0	0	0	0	1	4.78	195	9.6	18.8	258	92	159.2	4.12	49.4	0
741629	1	0	0	0	0	1	0	1	0	0	0	0	1	0	11.43	66.4	14.6	13.7	380	93	1198.99	4.42	43.4	0
851193	0	0	0	1	0	0	0	0	1	0	0	0	0	1	5.36	75.5	20.9	19.8	348	62	81.5	3.13	39.8	0
743783	0	0	0	0	0	0	0	0	1	0	0	0	0	1	3.68	63	11.1	23	337	75	275.7	3.04	52.7	0
810272	0	0	0	0	1	1	0	0	1	0	0	0	0	1	8.48	65.1	12.5	22.6	207	74	127.8	2.8	39.8	0
759555	1	0	0	1	0	0	0	1	1	0	0	0	0	1	14.55	67.7	11.4	13.6	286	84	62.2	4.66	47.9	0
778031	0	1	0	0	0	0	0	0	1	1	0	0	0	1	10.03	91.6	17.4	20.2	200	76	177.8	3.42	43.6	0
654037	0	0	0	0	1	1	1	0	0	0	0	0	1	1	15.81	86.3	34.4	35.6	54.2	41	2290.9	4.71	32.5	0
877151	1	0	0	1	1	1	0	1	1	0	0	1	0	1	6.13	80.73	17.3	22.5	379	86	333.79	3.97	44.41	3
755311	1	1	1	1	1	1	0	1	1	0	0	0	0	0	9.64	129.1	10.3	10.6	557	89	2397.7	3.98	34.9	0
860085	0	1	0	0	0	0	0	1	1	0	0	0	0	0	9.08	90.5	13.9	25.2	339	68	211.7	3.72	34.8	0
610857	0	0	0	0	0	0	0	0	1	0	0	0	0	1	8.44	103.6	17.5	28.3	289.1	82	168.9	2.69	53.24	0
620983	0	0	0	1	0	0	0	0	1	0	0	1	0	1	7	103.03	18.3	20.3	405.1	65	367.8	3.26	31.91	0
756950	1	0	0	1	1	1	1	1	1	0	0	0	1	1	8.45	132.6	10.1	24	676.1	77	174.63	2.69	56.6	0
799071	0	0	0	0	1	1	0	0	1	0	0	0	0	1	3.62	102.1	12.5	18.5	196	76	361.3	3.84	40.4	0
641695	0	0	0	1	0	0	0	0	1	0	0	0	0	1	13.46	101.3	6.4	14.9	164.8	69	779.67	6.09	33.1	0
737382	0	0	0	1	0	0	0	0	0	0	0	0	1	1	3.81	78.03	10.9	20	284	70	50	3.73	47.5	0
792545	0	0	0	0	0	0	0	0	1	0	0	0	0	1	11.24	106.4	26.2	20.1	324	78	197.3	4.45	33.6	0
854467	1	0	0	1	1	1	0	1	1	0	0	0	0	1	3.02	85.86	29.7	26.1	178.2	75	342.36	4.15	23.24	0
637756	0	0	0	1	0	0	0	1	1	0	0	0	0	1	11.06	88.2	7.2	17.2	374.3	82	330.7	3.54	35	0
887707	0	0	0	0	1	0	0	0	1	0	0	1	1	1	7.87	70	82.2	63.8	87	72	324	4.45	71.9	0
783003	0	0	1	0	1	1	0	0	1	1	0	0	1	0	4.03	109.75	121.8	322.4	281	96	577.75	3.33	35.81	0
790930	0	0	0	0	0	0	0	1	1	0	0	1	0	1	8.73	110.5	29.3	38.4	279	80	102.9	3.52	35.8	0
766609	0	0	0	0	1	0	0	0	1	0	0	0	0	1	11.78	113.2	5.4	14	296.5	81	37.6	3.47	41.4	0
661651	0	0	0	0	1	1	0	1	1	1	0	0	1	1	7.47	71.7	14	28.6	202.8	90	1078.35	2.05	66.7	0
755572	0	1	0	0	0	0	0	1	1	0	0	0	1	1	9.75	49.6	35.5	25.8	449	91	269.7	3.69	52.6	0
764503	0	0	1	0	1	1	0	1	1	1	0	0	1	1	12.98	40.2	10.7	19.4	419	89	64.5	3.71	40.4	0
793927	0	1	0	0	0	0	0	1	1	0	0	0	0	1	10.04	79.9	12.4	15.9	258	54	824.64	2.13	31.9	0
737824	1	0	0	1	0	0	1	1	1	1	0	1	1	1	10.92	100.95	124.4	24.9	500.5	86	1074	2.53	51.78	1
605083	0	0	0	0	0	0	0	1	1	0	0	0	1	1	8.98	75.18	15.3	17.2	494.1	56	33.4	3.68	63.63	0
736861	0	0	0	0	0	0	0	0	1	0	0	1	0	1	6.16	92.9	20.2	15.2	397	67	122.7	2.56	32.7	0
781365	0	1	0	0	0	0	0	0	1	0	0	0	0	1	13.08	84.9	11.4	22.7	330	68	179.3	4.24	51.8	0
750906	0	1	0	0	0	0	0	0	1	0	0	0	1	0	10.38	112.6	2.7	16.3	279	82	469.5	3.71	28.1	0
624099	0	0	0	0	0	0	0	0	1	0	0	0	0	1	9.12	90.1	12.3	15.4	157.1	79	132.6	5.89	39.9	0
809476	0	0	0	0	0	0	0	1	1	0	0	0	0	1	9.21	157	13	17.9	330	81	62.2	3.02	37.6	0
899672	0	0	0	1	0	0	0	0	1	0	0	0	1	1	6.11	77	15.9	23.5	278	76	232.4	4.03	32.1	0
833949	0	0	0	0	0	0	0	0	1	0	0	0	1	1	9.44	141.6	32.7	20	250	80	248.6	2.61	37.6	0
765628	0	0	0	0	0	0	0	1	1	0	0	0	0	1	9.97	95.5	23	23.9	385	74	104.1	3.5	26.1	0
837162	0	0	0	0	0	0	0	0	1	0	0	0	1	1	3.26	123.1	55	30.6	411	76	465.5	3.25	30.8	2
755225	0	0	0	0	0	0	0	0	1	0	0	0	0	1	5.96	98.1	11	13.5	431	55	217.1	3.21	37.4	0
760494	1	0	1	1	1	1	0	1	1	1	0	1	1	1	8.63	86.3	27.3	28.8	316	81	247.3	3.92	33.5	2
780079	1	0	0	1	0	0	0	0	1	0	0	0	0	1	7.76	148	23.4	21.5	252	86	37.6	3.69	40.4	0
607401	0	1	0	0	0	0	0	0	1	0	0	0	0	1	7.15	128.98	24.3	18.6	288	69	27.4	3.94	44.74	0
757731	1	0	0	1	0	0	0	0	1	1	0	0	1	1	8.79	111.4	65.1	33.1	570	61	200	3.55	53.6	0
772597	0	0	0	0	0	0	0	1	1	0	0	0	0	0	7.88	130.4	11.2	14.9	623	83	662.86	4.06	38.8	0
816871	1	0	0	1	1	1	0	1	1	1	0	1	1	1	5.12	77.3	14.3	15.6	400	76	398.9	4.05	38.1	3
757041	0	0	0	0	0	0	0	0	1	0	0	0	0	1	7.4	165.6	11.9	29.4	572	89	210.1	2.47	35.8	0
756127	1	1	0	0	1	0	0	1	1	1	0	0	1	1	14.37	105.2	8.1	15	266	81	420.3	5.11	40.6	1
811196	1	1	0	1	1	1	1	0	1	0	0	0	1	1	7.55	92.05	184.7	68.8	369.2	91	658.47	2.66	69.31	0
829016	0	0	1	1	1	1	0	0	1	0	0	1	0	1	7.15	189	9.2	14.1	111	77	644.3	2.88	28.6	0
786900	0	0	1	0	0	1	0	0	1	0	0	0	0	1	15.58	94.4	58.6	17.5	330.4	72	79.4	2.93	84.1	0
900506	0	1	0	0	0	0	0	0	1	0	0	0	0	1	7.6	73.5	13.9	15.9	260	71	134.2	4.84	33.5	0
797452	0	0	1	0	0	0	0	1	0	0	0	0	0	0	6.65	130.69	16.9	14.7	655	72	300	3.52	30.96	0
766217	0	0	0	0	0	0	0	0	1	0	0	0	0	1	16.29	82.6	23.8	20.3	239	72	136.4	4.66	44.4	0
792456	0	0	0	1	0	0	0	0	1	0	0	1	0	1	8.17	88.6	9.8	23.5	497	85	66.3	3.1	32	0
747619	1	0	0	1	0	0	0	0	1	0	0	1	0	1	13.19	72	3.9	11	477	77	464.9	5.01	39.9	0
765369	1	0	0	1	1	1	0	1	1	0	0	0	1	1	7.28	125.1	17.4	26	392	90	567.8	4.32	42.8	0
796017	0	1	0	0	0	0	0	1	1	0	0	0	1	1	8.38	85.1	11.3	22.3	310	67	711.35	3.72	40.1	0
756676	1	0	0	1	0	0	0	0	1	0	0	0	0	1	11.1	86.6	8.3	14.7	413	85	332.6	4.03	44.9	2
761214	0	0	0	1	0	0	0	1	1	0	0	0	1	1	5.49	147.3	11.6	23	299	81	131.5	3.01	41.5	3
853966	0	0	0	1	0	1	0	1	1	0	0	1	0	1	39.24	80.1	41.9	43.3	453	89	964.16	8.01	14.9	0
826068	0	1	0	1	0	0	0	0	1	0	0	0	1	1	3.62	86.3	8.9	20.8	243.7	82	43.2	3.2	42.9	0
675701	0	0	1	0	1	1	0	0	1	0	0	0	0	1	5.88	92.5	27.8	26.2	367.6	77	177.1	3.22	37.2	0
597098	0	0	0	0	0	0	0	0	1	0	0	0	0	1	13.14	67.2	163.8	50.2	177	64	1208.7	3.61	40.1	0
821368	1	1	0	1	0	0	0	0	1	0	0	0	0	1	6.13	91.8	10.1	17.1	292	75	124.4	2.86	37.1	0
827271	0	0	0	1	0	0	0	0	1	0	0	0	0	1	7.6	92.4	13.4	23.2	204	73	43.2	4.05	38.4	0
766777	0	0	0	0	0	0	0	0	1	0	0	1	0	1	15.88	60.4	10	13.1	264	78	819	4.8	49.1	0
765098	1	0	0	0	0	0	0	1	0	0	0	0	0	0	5.2	122.8	14.1	19.7	337	82	37.6	2.78	26.6	0
849122	0	1	0	1	0	0	0	0	1	0	0	0	0	0	6.32	104.8	17.9	18.7	184	78	19.1	3.82	33.5	0
738255	0	0	0	0	0	0	0	0	1	1	0	0	1	1	10.97	89.3	12.6	14.5	314	75	133.24	3.91	71.6	0
858889	0	0	0	0	0	0	0	0	1	0	0	1	0	1	5.1	134	17	29	356	71	87.5	3.09	36.8	0
779407	0	1	0	0	0	0	1	1	1	0	0	0	0	1	18.89	109.3	10.5	15.1	195	81	157.1	5.04	40.1	0
858658	0	0	0	0	0	1	0	0	1	0	0	0	0	1	9.28	138.6	14	24.2	225	69	471.3	3.98	80.5	0
753159	1	0	0	0	0	0	0	0	1	0	0	0	1	1	9.52	174.9	41.8	46.3	131	87	900.1	3.85	32.7	0
608109	0	0	0	0	0	0	0	0	1	0	0	0	0	1	14.16	110.08	13.4	82.5	289.4	77	27	4.84	52.27	0
756483	0	0	0	0	0	0	0	0	1	0	0	0	0	1	12.93	81.3	6.1	13.9	263	69	43.2	4.18	39.1	0
738976	1	0	0	1	0	0	0	1	1	1	0	0	1	1	10.28	82.4	8.1	28.1	420	70	282.7	3.79	28.6	3
807556	0	1	1	0	1	1	0	0	1	0	0	0	0	0	12.22	93.3	10	12.6	215	69	95.3	2.28	45.5	0
808927	0	0	0	0	0	0	0	0	1	0	0	1	1	1	11.4	52.9	1935	27	361	77	2660.6	4.27	55.3	0
613633	0	0	0	0	0	0	0	0	1	0	0	0	0	1	20.72	85.1	12	20.2	394.3	83	187	4.6	44.4	0
597098	0	0	0	0	1	0	0	0	1	0	0	0	0	1	13.14	67.2	163.8	50.2	177	64	1208.7	3.61	40.1	0
828498	0	0	0	0	0	0	0	0	1	0	0	0	0	1	14.78	71.3	23.9	27.2	128	86	165.4	3.69	31.4	0
788172	0	0	0	0	0	0	0	0	1	0	0	0	0	1	3.52	77	62.7	35.3	137	85	1768.4	3.85	48.5	0
780634	1	0	0	0	0	1	0	1	1	1	0	0	1	1	6.84	139.2	11.2	15.4	360	90	121	3.5	43.3	3
766898	1	1	0	1	1	1	1	1	1	0	0	0	0	1	10.82	100.6	13.5	19.7	334	94	6007.2	4.83	42.1	0
783575	1	1	0	0	1	1	0	0	0	1	0	0	1	0	6.2	106.47	25.4	19.9	394	81	745.54	3.97	62.63	0
865673	0	0	0	0	0	0	0	0	1	0	0	0	0	1	17.39	87.3	15.4	22	121	82	793	4.2	46.1	0
848354	1	1	0	1	0	0	0	0	1	0	0	0	0	1	9.66	73.4	13.5	18.3	686	79	2409.3	4.83	39	0
811196	1	1	0	0	0	0	0	1	1	0	0	0	1	1	11.94	127.11	43.9	35.3	438.8	91	849.27	4.37	13.45	0
817526	1	0	0	1	1	1	0	0	1	0	0	1	1	1	9.45	59.8	8.3	8.6	387	78	1553.5	3.6	55.4	0
842772	0	0	0	1	1	1	1	1	1	1	0	0	1	1	7.29	48	47	52.6	406	84	4456.3	5	46.1	3
759761	0	0	0	0	1	1	0	0	0	1	0	0	1	1	4.7	113.5	28.2	35	169	90	1105	4.3	39.6	0
859688	0	0	0	1	1	0	0	0	1	0	0	0	1	1	14.47	55.99	160.4	137.9	280.9	72	1093.3	5.26	54.46	0
798666	0	0	0	0	0	0	0	0	1	0	0	0	0	1	4.69	89.3	25.9	28.8	191	66	145.5	3.88	37.9	0
610857	0	0	0	1	0	0	0	0	1	0	0	0	0	1	8.44	107.31	17.5	28.3	289.1	82	168.9	2.69	35.03	0
840031	1	1	0	0	0	0	0	1	1	1	0	0	0	0	20.59	160.73	11.9	18.6	221	73	570.9	4.8	5.9	0
766457	0	0	0	0	0	0	0	0	1	0	0	0	0	1	14.85	131.1	29.7	19.1	359	81	416.8	3.92	32.3	0
535942	0	0	0	0	1	1	0	0	1	0	0	0	0	1	8.99	130.04	10.1	18.1	566.9	77	43.7	3.53	43.36	0
785954	0	1	0	0	0	0	0	0	1	0	0	0	0	1	8.33	120.4	17.5	19.9	204	82	138.4	3.48	42.4	0
745594	0	0	0	0	0	0	0	0	1	0	0	0	0	1	12.61	97	9.8	15.5	350	95	546.1	4.19	28.7	0
791035	0	0	0	0	0	0	0	0	1	0	0	1	0	1	11.09	71.06	50.2	33.9	460	93	312.5	4.27	43.2	0
811940	1	1	0	0	0	0	0	1	1	0	0	0	1	1	10.74	95.5	11.9	14.6	486	87	167	4.02	29.6	2
783711	1	0	0	0	0	0	0	1	1	0	0	0	0	1	10.89	96.1	59.4	50.3	563	60	922.68	4.38	36.1	0
778151	0	0	0	0	0	0	0	0	1	0	0	0	0	1	8.2	85.7	14.5	19	420.6	79	392.2	3.73	39.7	0
632235	0	1	0	0	0	0	0	0	0	0	0	0	0	1	12.05	122.1	11.2	13.2	267.8	68	194.6	3.18	42.8	0
792137	0	0	0	0	0	0	0	1	1	0	0	0	1	1	15.89	145.82	10.8	26.2	421.9	70	479.75	5.2	23.67	3
563636	0	0	0	0	0	0	0	0	0	0	0	1	1	1	4.45	124.28	7.4	20.1	377.5	81	18.8	3.25	41.56	0
851991	0	0	0	0	1	0	0	0	1	0	0	1	1	1	8.27	73.8	11.8	38.5	574.3	55	1688.5	2.28	17.9	0
777317	0	0	0	0	0	0	0	0	1	0	0	0	0	1	16.47	108.9	29.7	26.9	369.4	85	37.6	3.17	41.7	0
765970	0	1	0	0	1	1	0	1	0	0	0	0	0	1	5.97	93.9	8.9	13.7	220	69	188.3	4.17	43.7	0
785888	0	0	0	0	0	1	0	0	1	0	0	0	0	1	9.28	74.3	25.4	15.7	374.9	81	1542	3.03	44.3	0
579548	0	0	1	0	1	1	0	0	1	0	0	0	1	1	9.4	159.23	17.9	34.8	643.7	88	1661.8	2.5	65.86	0
757764	0	0	0	0	0	0	0	0	1	0	0	0	1	1	8.3	108.7	15.4	16	422	66	37.6	2.59	56.6	0
804705	0	0	0	0	0	0	0	1	1	0	0	0	0	1	9.05	78.6	9.1	18.8	386	80	331.9	4.71	36.4	0
784529	0	0	0	0	0	0	0	0	1	0	0	0	0	1	9.8	87.6	28.5	21.9	263	79	93.7	3.95	35.5	0
545621	0	0	0	0	0	0	0	0	1	0	0	0	0	1	6.21	90.6	11.9	17	379	78	54.5	3.12	42	0
783742	0	0	0	0	0	0	0	0	1	0	0	0	0	1	5.2	91.8	12.1	20	107.6	69	1017.2	2.05	80.9	0
804097	0	0	0	1	0	0	0	0	1	0	0	0	1	1	6.41	102.5	30.6	33.7	236	50	37.6	3.08	41.4	0
597125	1	0	0	1	0	0	0	1	1	0	0	0	0	1	6.16	118.12	49.4	67.1	157.1	79	1130.5	4.82	43.91	0
664320	0	1	0	0	0	0	0	0	1	1	0	0	0	1	6.71	89.1	26.8	20.4	422.9	84	105.6	3.82	51.8	0
787596	0	0	0	0	0	0	0	0	1	0	0	0	1	1	13.2	108.5	11.7	10	258	75	604	3.26	39.2	0
900722	0	0	0	0	0	0	0	0	1	0	0	0	0	1	9.27	187.3	19.4	16.7	191	86	93	4.12	41.1	0
796033	1	0	0	0	1	0	0	1	1	0	0	0	0	1	11.67	65.7	19.3	26.1	309.2	84	154.4	4.45	36.6	3
833148	1	0	0	0	0	0	0	1	1	0	0	0	0	0	13.77	198.2	47.8	75.8	303	82	480.1	5.75	31.7	0
854010	0	0	0	0	0	0	0	0	1	0	0	0	1	1	11.06	100.3	44.6	4.4	213	65	752.1	5.12	38.9	0
779319	0	0	0	0	0	0	0	0	1	0	0	0	1	1	3.99	60.9	42.1	44.4	520	83	1172.8	2.42	67.7	0
839737	0	0	0	0	0	0	0	0	1	0	0	0	0	1	8.94	73.6	55.8	56.7	149	78	4328.7	2.92	27.8	0
604572	0	1	0	0	0	0	0	1	1	1	0	0	0	0	8.56	144.53	8.4	13.4	295.9	86	225.2	5.23	42.04	0
623172	1	0	0	1	0	0	0	0	1	0	0	1	1	1	9.33	51.47	11.1	27.5	514.3	75	1423.7	3.35	58.54	1
764524	0	1	0	0	0	0	0	0	1	0	0	0	0	1	4.28	93.7	12.9	15.7	236	69	191.2	3.06	36.7	0
777067	0	1	0	0	1	1	0	1	0	0	0	0	0	1	4.36	111.1	41.8	24.7	267	56	2879.4	2.68	35.6	0
858658	0	0	0	0	0	0	0	0	1	0	0	0	0	1	9.28	138.6	14	24.2	225	69	471.3	3.98	80.5	0
778888	1	0	0	0	0	0	0	0	1	0	0	0	0	1	14.9	131.5	24	22.5	362	84	3012.7	4.13	46.8	0
822290	1	1	0	0	0	0	0	0	1	0	0	0	0	0	5.93	111.9	3.9	14.8	292.2	89	536.03	2.18	53.7	0
809621	0	0	0	0	0	0	0	0	1	0	0	1	0	1	8.44	96.2	11.3	12.6	345	80	157.6	3.4	50.8	0
611698	0	0	0	0	0	0	0	0	1	0	0	0	0	1	3.72	80.6	11.4	19.6	507	72	169	3.27	37.1	0
786138	0	0	0	0	0	0	0	1	1	0	0	0	0	1	9.71	114.8	6.2	11.6	385	67	1125.7	4.21	36.8	0
809028	0	1	1	0	0	1	0	0	1	0	0	0	1	0	5.54	210.1	16.7	18.5	375	56	226.07	2.84	27.6	0
764831	0	0	0	0	0	0	0	1	1	1	0	1	1	1	7.51	171.9	7.4	12.2	436	85	1128.6	4.17	24.3	0
784512	0	0	0	0	0	0	0	0	1	0	0	0	0	1	8.94	85.4	21.8	22.3	403	58	104.7	3.29	46	0
611698	0	0	0	0	0	0	0	0	1	0	0	0	0	1	3.72	80.6	11.4	19.6	507	72	169	3.27	37.1	0
755572	0	1	0	0	0	0	0	1	1	0	0	0	1	1	9.75	49.6	35.5	25.8	449	91	269.7	3.69	52.6	0
795486	1	0	0	1	0	0	0	1	1	1	0	1	1	0	30.96	84.6	12.6	63	863	88	125.1	3.87	29	1
793873	0	0	0	0	0	0	1	0	1	0	0	0	0	1	7.02	176.7	19.6	19.5	241	68	207.6	3.15	35.2	3
784512	0	0	0	0	0	0	0	0	1	0	0	0	0	1	8.94	85.4	21.8	22.3	403	58	104.7	3.29	46	0
758896	0	0	0	0	0	0	0	0	1	0	0	0	0	1	6.91	159.5	33.8	31.7	324	78	462.6	3.84	43.8	0
580012	0	0	0	0	1	1	0	0	1	0	0	1	0	1	4.16	125.04	34	33.9	259.8	80	33.4	2	68.45	0
827352	0	0	1	0	0	0	1	0	1	0	0	0	0	1	9.98	106.1	17	17.5	256	71	157.1	4.16	41.5	0
794913	0	1	0	0	0	0	0	0	1	0	0	0	1	1	4.37	63.6	15.5	35	249	92	215.7	3.62	39.9	0
827393	1	0	1	1	0	0	1	0	1	0	0	0	0	1	18.29	65.7	17.9	18.9	403	64	343	3.5	28.7	0
882406	0	0	0	0	0	0	0	0	1	0	0	0	0	1	7.48	115.9	15.4	22.5	407.3	59	40.3	3.2	39	2
581137	0	1	1	1	0	1	1	1	1	0	0	0	0	0	8.1	60.95	22.2	24.9	358.5	58	33.4	3.15	30.67	0
813544	0	0	0	0	0	0	0	0	1	0	0	0	0	1	13.24	78.1	10.7	17.1	336	83	366.8	4.2	55.6	0
594914	0	0	1	1	0	1	1	0	1	1	0	1	1	1	18.7	100.9	2.6	18.8	296.1	87	511.5	3.74	83.5	0
613728	0	0	0	0	0	1	0	0	1	0	0	1	0	1	7.21	74.1	44	36.1	141	74	267.35	7.1	99.3	0
780203	0	0	0	1	0	0	0	0	1	0	0	0	0	1	7.59	102.4	11.4	15.1	351	81	108.4	4.13	35.9	0
790530	0	0	0	0	0	0	0	0	1	0	0	0	0	0	7.37	110.4	14.8	354.8	416	85	101	3.48	32.5	0
779343	1	1	0	1	0	0	0	0	1	0	0	0	0	1	6.21	170.4	5.1	9.4	174	84	795	3.33	28.5	0
789311	0	0	0	0	0	0	0	0	1	0	0	0	0	1	4.99	157.16	9.9	17.3	403	86	513.9	3.93	29.43	0
790532	1	0	0	1	0	0	0	0	1	0	0	0	0	1	6.74	111.8	17.9	23.9	342	80	110.3	2.75	39.6	0
777739	0	0	0	0	1	0	0	0	1	1	0	0	1	1	10.3	74.3	36.8	32.5	231	94	484.4	4.12	35.5	0
759304	0	1	1	1	0	0	0	1	1	0	0	1	0	1	6.64	87.4	18.1	16.2	565	57	85.5	3.35	35.1	0
737431	0	1	0	0	0	1	0	0	1	1	0	0	1	1	3.74	43.8	20.8	38.5	313.2	87	196.5	3.68	81.5	0
831884	0	1	0	0	0	0	0	1	1	0	0	1	0	0	19.53	84.9	12.8	25	489.9	80	180.48	4.38	27.5	0
834441	0	0	0	1	0	0	0	0	1	0	0	0	0	1	10.16	46.2	33.2	21.9	293	49	1216.8	3.72	53.1	0
585047	0	0	1	0	0	1	0	0	1	0	0	0	0	1	10.15	95.21	15.7	21.9	468.1	53	107.2	10.28	11.85	0
823998	0	1	0	0	1	1	0	0	1	1	0	0	1	1	16.45	66.2	6.6	13.4	300.9	81	764	6.43	50.9	0
615401	1	1	0	1	0	0	0	1	1	0	0	0	0	1	11.9	97.3	10.7	14.4	199.9	90	457.9	2.76	44	0
789251	1	0	0	1	0	1	1	1	1	0	0	0	1	1	9.98	71.3	10	9.3	242.7	85	717	10.08	57.4	0
861470	1	1	0	1	0	0	0	1	1	0	0	0	1	1	5.49	82.6	11.2	22.5	227	78	325.5	3.7	32.9	0
863938	1	0	0	0	1	1	0	1	1	1	0	0	0	1	3.1	102.7	32.8	39.8	159	77	472.4	3.15	34.6	0
777002	0	0	0	0	0	1	0	1	1	0	0	1	0	1	5.97	75.8	12.2	13.4	322.1	75	121	2.98	40	0
862042	0	0	0	0	0	0	0	0	1	0	0	0	0	1	33.1	104.9	8.8	14.1	62.8	79	3312.5	3.94	43.8	0
753256	0	0	0	0	0	0	0	0	1	0	0	0	0	0	4.2	68	129.6	90.2	291	61	43.2	2.59	40.7	0
660160	0	1	0	0	0	0	0	0	1	0	0	0	1	1	2.7	91.6	5.6	13.3	293	86	347.8	3.4	39.6	0
765507	0	0	0	0	0	0	0	0	1	0	0	0	0	1	12.02	85.4	19.2	22.2	548	74	43.2	4.01	38.9	0
610175	0	0	0	0	0	0	0	0	1	0	0	0	0	1	7.94	102	26.7	33.7	117.8	72	452.08	2.56	45.9	0
859642	0	0	0	1	0	0	1	0	1	0	0	0	1	1	6.28	117.22	7.3	16.4	490	71	184.2	4.02	65.7	0
645175	0	1	0	0	0	0	0	0	1	1	0	0	1	1	6.03	121.1	6.6	13.4	213	92	655.8	3.39	37.2	0
644381	0	1	0	0	0	0	0	1	1	0	0	0	0	1	8.34	159.9	13.4	16.6	203	80	44.3	4.01	82.1	0
622023	0	0	0	1	1	1	0	1	1	1	0	0	1	0	20.15	124.2	201.4	232	392.4	90	432.5	2.98	4.4	0
668025	0	0	0	0	0	0	0	0	1	1	0	1	1	1	10.9	70.6	7.7	15.8	450	84	2254	3.19	49.7	0
790847	1	0	1	1	1	1	0	0	1	0	0	0	0	1	8.67	90.3	64.5	30.3	309.3	84	174.7	5.14	35.4	0
579411	0	0	0	0	0	0	0	0	1	0	0	0	0	1	17.15	85.7	17.6	20.4	243	77	194.6	5.17	40.5	0
609535	0	0	0	1	0	1	0	0	1	0	0	1	0	1	11.61	182.1	26.2	32.7	407	71	27.4	4.1	40.9	0
756445	0	0	1	0	1	1	0	0	0	0	0	0	0	1	13.51	76.3	11.7	13.7	338	70	423.9	5.04	27.3	0
819377	0	0	0	1	1	1	0	0	1	0	0	0	1	1	4.47	83.5	7.7	13.9	205	76	476.3	4.82	45.2	0
819377	0	0	0	0	0	0	0	0	1	0	0	0	1	1	4.47	83.5	7.7	13.9	205	76	327.42	4.82	45.2	0
764503	0	0	1	0	1	1	0	1	1	1	0	0	1	1	12.98	40.2	10.7	19.4	419	89	64.5	3.71	40.4	0
768071	0	0	0	0	0	0	0	0	1	0	0	0	0	1	6.58	110.3	15.1	15.4	434	84	159.2	3.17	37.2	0
813537	0	0	0	0	0	0	0	1	1	0	0	0	0	1	4.58	156	9.6	18.3	377.3	82	177.8	3.21	35.4	0
757983	0	0	0	0	0	0	0	0	1	0	0	0	0	1	7.14	120.7	10.6	15.6	322	66	154.4	4.29	40.2	0
816444	0	1	0	0	0	0	0	0	1	0	0	1	1	1	14.99	152.3	14.6	30.7	699.7	94	280.2	5.49	29	0
786826	0	1	0	0	0	0	0	1	1	0	0	0	1	1	5.29	59.2	18.7	16.6	320.6	86	66.7	2.87	49.8	0
747569	0	1	0	0	0	0	0	0	1	0	0	0	0	1	4.87	33	33.9	27.3	243	80	259.6	3.43	43.5	0
796694	0	0	0	0	0	0	0	1	1	1	0	0	1	1	10.42	99.1	7.5	12.3	223.8	84	311.3	4.51	59.2	0
765508	1	1	0	0	0	0	0	1	1	0	0	0	0	0	18.37	81.6	15.8	19.4	240	96	1841.4	4.1	51.3	0
801280	0	0	0	0	0	1	0	1	1	0	0	0	1	1	8.07	76.6	21.7	15.8	664	67	594.3	3.55	34.3	0
740031	1	0	0	1	0	0	0	1	1	1	0	0	1	1	7.65	103.2	10.3	17.4	332	90	37.6	2.29	36	3
594761	0	0	0	0	0	0	0	0	1	0	0	0	0	1	9.23	87.1	12.7	17.9	295.8	66	82.5	4.18	46.56	0
749444	1	1	0	1	0	0	0	1	0	0	0	0	0	1	9.56	129.9	14.2	18.5	267	67	197.3	3.45	37.8	0
827683	0	0	0	0	0	0	0	1	1	0	0	0	0	1	14.67	204.7	120.1	47.3	470.8	67	150.2	3.15	31.9	0
827683	0	0	0	1	0	0	0	1	1	0	0	0	0	1	14.67	204.7	120.1	47.3	377	67	150.2	3.15	31.9	0
744771	1	0	0	0	1	0	0	1	1	1	0	1	1	1	6.63	62	30.5	62.1	790	83	258.4	3.16	36.6	2
769094	1	1	1	0	0	0	0	0	1	0	0	0	0	1	5.91	162	10.7	15.9	514	73	66.7	2.87	33.8	2
760898	0	1	1	0	0	1	1	1	1	0	0	0	0	0	17.29	183.2	16.8	13.8	159	83	272.3	5.14	41.4	0
764387	0	0	0	0	0	0	0	1	1	0	0	0	1	0	4.49	164	5.2	14.2	360	70	121	3.21	52.2	0
809476	0	0	0	1	0	0	0	1	1	0	0	0	0	1	9.21	157	13	17.9	330	81	62.2	3.02	37.6	0
861009	0	0	0	0	0	0	0	0	1	0	0	0	0	0	12.23	150.4	19.8	22.4	289	74	42.8	3.06	35.8	0
779131	0	0	0	0	0	0	0	0	1	0	0	0	0	1	15.56	92.9	20.4	33.5	167	61	571.5	3.95	31.5	0
824504	1	0	0	1	0	0	0	0	1	1	0	0	1	1	10.01	126.9	14.4	22.9	398	79	395.5	3.34	80.5	0
546518	0	0	0	0	0	0	0	0	1	1	0	0	1	1	19.41	104.29	19	31.3	557.3	81	281.3	3.29	51.91	0
737793	0	1	0	0	0	0	0	0	1	0	0	0	0	1	8.72	51.3	16.8	41.7	831	62	1526.1	3.83	66	0
857853	1	0	1	0	0	1	1	0	1	0	0	0	0	1	14.99	150.7	23.7	26.1	229	71	19.1	3.35	36.8	0
847096	0	0	0	0	0	0	0	1	1	0	0	0	0	1	5.86	90	17.8	17.1	327.5	78	176.4	3.91	48.7	0
792980	0	0	0	0	0	0	0	1	1	0	0	0	0	1	6.57	80.5	36.3	34	153	79	210.5	5.28	31.5	0
836757	0	1	0	0	0	0	0	0	1	0	0	0	1	1	7.48	93.1	10.4	16.9	159	62	129.6	4.59	41.6	0
789531	1	1	0	0	0	0	0	0	1	1	0	0	1	1	12.62	70.8	35.9	23.4	463.7	83	567.9	2.2	45.5	0
739938	1	0	0	1	0	0	0	0	1	0	0	0	0	1	9.13	118.1	6.9	14.7	324.6	100	297.7	2.99	37.3	0
625734	0	1	0	0	0	0	0	0	1	0	0	0	0	1	7.93	88.4	28.7	34	193.4	71	347	2.87	33.5	0
798761	0	1	0	0	0	1	0	0	0	0	0	0	0	0	10	107.8	21.8	22.9	227	83	788	2.86	43.9	0
757574	0	0	0	0	0	0	0	1	1	1	0	0	1	1	11.14	76.9	22	27.7	405	70	308.8	4.13	44.1	0
571888	0	0	0	1	0	0	0	0	1	0	0	0	0	1	15.95	100.6	17.5	18.6	378	65	36.1	2.42	43.63	0
761806	0	1	0	0	0	0	0	1	1	0	0	0	0	0	5.87	148.7	8.7	17.7	630	96	261.9	3.46	31.3	0
631590	0	0	0	0	0	0	0	0	1	0	0	0	0	1	7.04	126.2	9.6	14.6	465.1	54	44.3	2.33	45.6	0
748747	1	0	0	1	0	1	0	0	0	0	0	1	0	1	7.56	190.8	8.5	24.3	492	90	2531.1	2.6	38	0
739680	1	1	0	1	0	0	0	1	1	0	0	0	0	0	14.35	99.8	47.9	114.9	541	88	1138.6	4.89	20.4	0
830016	0	0	0	0	0	1	0	0	1	0	0	0	0	1	5.7	106.7	11.3	17.8	275	72	713.3	3.91	60.2	0
655768	1	0	0	0	0	0	0	1	1	1	0	0	1	1	8.1	163.33	9.9	2.4	699	66	1747.3	3.54	40.08	0
758781	0	0	0	0	0	0	0	0	1	0	0	0	1	1	5.67	155	30.1	31.8	457.5	91	328.3	2.95	65.7	0
793043	0	0	0	0	0	1	0	0	0	0	0	0	1	1	11.22	68.3	19	31.2	255	88	839.32	8.14	45.2	0
568038	0	0	1	0	1	1	0	0	1	0	0	0	0	1	9.64	192.1	46.5	59	236.9	81	141.7	5.98	44.28	0
791222	1	1	0	1	0	0	0	0	1	1	0	0	0	1	11.68	140.2	16.9	22.2	598	70	513.9	4.31	33.1	0
826217	0	1	0	0	0	0	0	1	0	0	0	0	0	0	15.03	75.1	17.1	21.7	334	81	132.6	5.04	40.7	0
737623	0	1	0	0	0	0	0	0	1	1	0	1	1	1	23.72	99.6	38.4	24.2	304.3	86	389.4	3.71	53.2	0
789861	0	0	0	1	0	0	0	0	1	0	1	1	1	0	10.51	153.8	25.2	21.2	641	87	1212.7	5.32	3	0
832661	1	0	0	0	0	0	0	0	1	0	0	0	0	1	8.25	96.83	19.7	34	469	87	126.2	3.7	39.02	1
783147	0	0	0	0	0	0	0	0	1	0	0	0	0	1	13.88	71.9	106.1	144.9	361	81	133	4.96	45.3	0
784437	0	0	0	0	1	0	0	0	1	0	0	0	0	1	8.51	97.1	12.7	15.7	209	64	85.5	3.24	41.9	0
546963	0	0	0	0	0	0	0	0	1	0	0	0	0	1	17.64	43.29	14.9	19.5	373.2	67	8.4	3.12	34.49	0
712852	1	0	0	1	0	0	0	1	1	1	0	1	1	0	7.9	139.3	35.6	179.7	764	94	1101	3.2	28.4	0
848027	0	0	0	0	0	0	0	0	1	0	0	0	1	1	8.81	117.6	28.7	22.5	564	91	409.3	2.81	23	0
649337	0	0	0	0	0	0	0	0	1	0	0	0	0	1	5.66	118.59	9.1	11.8	324.6	72	27	3.43	50.38	0
761506	1	0	0	1	1	0	1	1	1	0	0	0	1	1	8.28	68.8	8.1	11.3	498	74	152.8	2.85	37.4	1
861169	1	0	0	0	0	0	0	0	1	0	0	0	0	1	4.82	95.8	29.5	28.1	433.2	72	138	3.01	40.4	0
597098	0	0	0	0	0	0	0	0	1	0	0	0	0	0	13.14	67.2	163.8	50.2	177	64	1208.7	3.61	40.1	0
608864	0	0	0	0	0	0	0	0	1	0	0	0	0	1	5.16	112.7	119.4	113.3	408	58	191.6	2.74	39.7	0
815526	0	1	0	0	0	0	0	0	1	0	0	0	1	0	8.93	70.5	38.8	29.9	588	83	396.7	4.64	32.7	1
817117	0	0	0	0	0	0	0	0	1	0	0	0	0	1	2.54	162.2	16.9	37.7	122	68	186.8	4.83	36.6	0
799978	1	1	0	0	0	0	0	1	1	0	0	0	0	1	14.1	90.4	10.6	9.6	474	65	301.4	4.16	44.4	0
838889	0	0	0	1	1	0	0	0	1	0	0	0	0	1	7.95	86.9	10.7	21	344.5	76	380.9	4.17	37.3	0
785362	0	0	0	1	1	1	0	0	1	0	0	0	1	1	4.13	72	10.1	13.6	390	75	2692.8	5.18	72.1	0
736475	0	0	0	1	0	1	1	0	1	0	0	0	0	1	6.85	92.1	16.2	14.8	401	88	168.6	4.2	33.7	0
830895	1	0	0	1	1	1	0	1	1	0	0	0	0	1	6.53	87.7	22	28.1	495.3	68	43.7	3.36	33.2	0
754009	0	0	0	0	0	0	1	0	1	0	0	0	1	1	9.43	67.1	12	17.8	345	77	758.9	3.88	36.5	0
758739	0	1	0	0	0	0	0	0	1	0	0	0	0	1	15.6	93.1	15.1	22.1	248	74	523.04	6.84	40.9	0
785705	1	0	0	0	0	0	0	0	1	0	0	0	1	0	10.16	82.8	7.9	8.5	386	81	170.1	3.4	31.3	0
796344	0	0	0	0	1	1	0	0	1	1	0	0	1	1	6.58	98.6	11.8	17.3	541	80	598.6	4.08	36.2	0
779319	0	0	0	0	0	0	0	0	1	0	0	0	1	1	3.99	60.9	42.1	44.4	520	83	1172.8	2.42	67.7	0
816920	0	0	0	0	0	0	0	1	1	0	0	0	0	1	5.15	191.5	31.4	53	306	83	575.8	4.19	21.9	0
867553	1	0	0	1	0	0	0	0	1	0	0	0	0	1	3.98	111.1	10.1	19.8	213	87	381.8	2.87	51.6	2
737016	1	1	0	0	0	0	0	1	1	0	0	0	0	0	8.94	94.7	7.3	12.7	532	85	463.7	4.16	43.7	0
776195	0	1	0	0	0	0	0	0	1	0	0	0	1	0	9.08	116.1	8.6	14.7	315.5	95	250	4.21	25.8	0
782571	0	0	0	0	0	0	0	1	1	0	0	0	0	1	18	120.5	20.5	17.2	404.3	71	195.6	3.13	56.6	1
854604	0	0	0	0	0	0	0	0	1	0	1	1	0	1	16.31	107.6	17.6	23.8	649	74	302.5	5.1	39.1	0
545185	0	1	0	0	0	0	0	1	1	1	0	0	1	0	7.26	72.99	12.7	15.3	169.5	79	135.4	5.18	88.42	0
793429	0	1	0	0	0	0	0	0	1	0	0	0	0	1	17.5	66.2	12.2	19.3	148	88	251.3	4.26	29.5	0
798007	0	1	0	1	1	0	0	0	1	0	0	0	0	1	5.28	110.3	17	18.5	157	79	170.1	4.03	36.6	0
608070	0	0	0	0	0	0	0	1	1	0	0	0	1	1	5.34	92.6	16.1	17.1	448	82	297.5	2.88	38	1
828756	1	0	0	1	0	0	0	0	1	0	0	0	0	1	9.7	109.4	8.4	12.4	396	77	276.1	4.45	30.1	0
782552	0	0	0	0	0	0	0	0	1	0	0	0	0	1	7.43	85.2	15.4	18.9	274	60	333.1	3.22	56.1	0
782552	0	0	0	0	0	0	0	0	1	0	0	0	0	1	7.43	85.2	15.4	18.9	274	60	333.1	3.22	56.1	0
781613	0	0	0	0	0	0	0	1	1	0	0	1	0	1	26.1	63.2	55.3	76.6	526.9	85	1428.3	4.65	28.1	0
795100	1	1	0	0	1	1	0	1	1	0	0	0	0	1	7.94	187.6	30.4	26.8	315.1	84	115.7	2.96	41.1	0
774382	0	0	0	0	0	0	0	1	1	0	0	0	0	0	12.86	97.9	48.3	103.1	412	89	785	3.71	43.9	0
777067	0	1	0	0	1	1	0	1	0	0	0	0	0	1	4.36	111.1	41.8	24.7	267	56	2879.4	2.68	35.6	0
872552	0	1	0	0	0	1	0	1	1	0	0	0	1	0	12.14	50.41	104.4	311.4	755	79	3674.9	3.36	38.48	0
795375	0	1	0	0	0	0	0	1	1	1	0	0	1	1	10.36	194	13.8	20.9	392	71	1149.3	3.1	39.3	0
777131	1	0	0	0	0	0	0	1	1	0	0	0	1	1	8.06	103.2	19.1	26.8	497	88	585.2	3.33	26.9	0
788354	0	0	0	0	0	0	0	0	1	0	0	0	1	1	6.02	108.7	14	20.6	232.5	77	225.8	3.99	61.9	2
745719	1	0	0	0	0	0	0	0	1	0	0	0	0	1	9.05	114.5	17.6	21.4	408	75	115.7	2.88	66.8	2
835855	0	1	0	0	0	0	0	0	1	0	0	0	1	1	6.83	56.9	83.9	62.4	613	61	453.6	3.48	51.1	2
883000	0	0	0	0	0	0	0	0	1	0	0	0	1	1	4.38	159.9	25.3	40.5	300	80	439	3.35	36.1	2
860085	0	1	0	0	0	0	0	1	1	0	0	0	0	0	9.08	90.5	13.9	25.2	339	68	211.7	3.72	34.8	0
856427	0	0	0	1	0	0	0	1	1	0	0	0	0	1	23.6	52	28.8	29.7	385	78	141.9	4.42	42.1	1
901287	0	0	0	0	0	0	0	0	0	0	0	0	1	1	9.51	104.9	23.5	35.4	440	76	618.85	3.82	26.7	0
