# Supplementary material for: Association between obstructive sleep apnea and the risk of cerebrovascular disease in COPD patients
Source: Front Med (Lausanne). 2026 Jan 9;12:1742688. doi: 10.3389/fmed.2025.1742688 (PMC12827678; doi:10.3389/fmed.2025.1742688)
Supplement: Supplementary file 2 [file Table_2.XLSX]

## Sheet: train
ID	Cerebrovascular.events	Gender	Metformin	Smoking	Anticoagulants.Antiplatelet.drugs	Hyperlipidemia	diabetes	hypertension	antibiotic	CHD	Renovascular.disease	nephropathy	CVD	Glucocorticoids	WBC.109L.	PO2.mmHg.	ALT.U.L.	AST.U.L.	UA.umol.L.	Age	D.dimer.ng.ml.	FIB.g.L.	PCO2.mmHg.	OSA
556008	0	1	0	0	0	0	0	0	1	0	0	0	0	1	7.98	68.83	8.3	15.8	207	63	39.6	3.83	44.39	0
764503	0	0	1	0	1	1	0	1	1	1	0	0	1	1	12.98	40.2	10.7	19.4	419	89	64.5	3.71	40.4	0
790852	0	0	0	0	0	0	0	0	1	1	0	1	0	1	23.5	75	7.8	25.5	459.9	87	796	4.86	28	0
832990	0	0	0	0	0	0	1	1	1	1	0	0	1	1	4.26	84.6	7.8	13.2	375	88	335.5	3.62	30.6	0
754229	0	0	0	0	0	0	0	0	1	0	0	0	0	0	5.84	69.99	132.2	111.7	334	67	353.2	3.15	23.27	0
866159	0	1	0	1	0	1	0	1	1	0	0	1	0	0	23.2	109.7	13.3	18.4	498	93	1344.9	5.01	62.9	0
786138	0	0	0	1	1	0	0	1	0	0	0	0	0	1	9.71	114.8	6.2	11.6	385	67	1125.7	4.21	36.8	0
827844	1	0	0	1	0	1	0	1	1	1	0	0	0	1	4.28	152.6	7.4	16.9	206.9	80	398.3	3.72	36.6	1
790852	0	0	0	1	1	1	0	0	1	1	0	1	0	1	23.5	75	7.8	25.5	459.9	87	796	4.86	28	0
634157	0	0	0	0	0	0	0	0	1	0	0	1	0	0	6.27	79.4	20.5	35.4	508.5	81	4604.5	2.92	35.99	1
821385	0	0	0	0	0	1	0	0	1	0	0	0	0	1	43.2	234.3	46.6	30.6	265	84	739.7	10.84	32.7	0
800427	0	0	0	0	0	0	0	1	1	1	0	0	1	1	40.29	46.7	31.2	32.5	691	77	852.5	2.71	43	0
768500	1	0	0	1	0	0	1	1	1	0	0	0	0	1	7.61	91	17.1	12.1	219	72	77.4	3	40.9	0
783963	1	1	0	0	0	0	0	1	1	1	0	0	1	1	12.55	118.6	18	21.5	328	73	272.3	2.58	34.9	0
786758	0	0	0	0	0	0	0	0	1	0	0	0	0	0	6.96	92.7	113.4	173.9	457	61	37.6	3.33	46.2	0
759409	1	1	0	0	0	0	0	1	1	0	0	1	1	1	5.7	106.83	7.8	13.5	434.7	83	1163.6	3.27	32.81	0
809715	0	0	0	0	0	0	0	0	1	0	0	0	0	1	8.86	72	14.3	12.7	321	53	707.28	3.35	39.3	0
827352	0	0	1	1	0	0	1	0	1	0	0	0	0	1	9.98	106.1	17	17.5	256	71	157.1	4.16	41.5	0
848486	0	0	0	0	0	0	0	0	1	0	0	1	0	0	5.09	168.2	6.6	15.8	330	87	3952.7	3.48	51.1	0
651129	0	0	0	1	0	0	0	0	1	0	0	0	0	1	7.17	92	10.6	16.3	236.2	79	27	3.05	35.8	0
898496	1	1	0	1	0	0	0	0	1	0	0	0	1	1	4.46	166.7	5.2	17.9	309	91	158.9	4.15	32.3	0
846287	0	0	0	0	0	0	0	0	1	0	0	0	0	1	8.53	126	9.1	13.9	216	88	80.9	4.13	67	0
636263	0	0	0	0	0	0	0	0	0	1	0	0	1	1	7.83	89.6	27.2	29.7	364.5	81	527.3	4.73	31.5	0
545621	0	0	0	0	1	0	0	0	1	0	0	0	0	1	6.21	90.6	11.9	17	379	78	54.5	3.12	42	0
772597	0	0	0	0	0	0	0	1	1	0	0	0	0	0	7.88	130.4	11.2	14.9	623	83	1661.21	4.06	38.8	0
638560	0	0	0	1	0	0	0	0	1	0	0	0	0	1	6.9	96.5	93	100.4	347.5	80	66.2	2.9	45.2	0
769486	1	0	0	1	1	1	1	0	1	0	1	1	1	1	9.89	40.8	11.8	17.9	536	80	278.7	4.11	27	0
810965	1	0	0	1	0	0	0	1	1	0	0	0	0	1	5.74	115.2	40.9	38.4	330	74	163.9	3.37	45	0
854861	1	0	0	1	0	1	0	0	1	0	0	0	1	1	9.65	116.5	9.9	16.2	343.5	74	154	4.2	66.9	1
577078	0	0	0	0	0	0	0	0	1	0	0	0	1	1	9.95	167.5	11.1	21.9	360.8	78	509.5	4.59	22.33	0
788008	0	0	0	0	0	0	0	1	1	0	0	0	0	1	6.38	159.2	89.6	55.4	308	86	276.1	3.64	42	0
857995	0	0	0	0	1	0	0	0	1	0	0	0	0	0	7.18	162.7	385.6	247.8	218	78	90.8	3.6	34.3	0
789589	0	0	0	1	0	0	0	1	1	0	0	1	1	1	10.26	151.1	25.6	58.1	374	71	443.6	4.03	44	0
622509	1	0	0	1	1	0	0	0	1	0	0	0	0	1	9.79	68.9	26.2	27.4	206.6	82	3480.4	2.2	30.2	0
781165	0	1	0	0	0	0	0	0	1	0	0	0	0	1	3.7	202.5	20.6	21.8	273	76	37.6	3.48	104.3	1
703768	0	0	0	0	1	0	0	0	1	0	0	0	0	1	4.53	85.7	15.5	17.4	552	67	197.7	2.25	41.9	0
788203	1	0	0	0	1	1	0	1	1	0	0	0	0	1	6.97	125.3	21.6	24.8	441	70	18.5	2.82	43.9	2
821169	0	0	0	1	0	0	0	0	1	0	0	0	0	1	8.75	88.7	16.3	20.7	338	78	222.7	4.89	56	2
858263	1	0	0	1	1	1	0	0	1	1	0	0	1	1	9.43	110.01	24.8	24.3	637	79	437.9	4.61	29	2
778151	0	0	0	0	0	0	0	0	1	0	0	0	0	1	8.2	85.7	14.5	19	420.6	79	392.2	3.73	39.7	0
788061	0	1	0	0	0	0	0	0	1	0	0	1	1	1	3.5	203.1	10.4	23.3	220	99	961.6	3.27	43.5	0
819753	0	1	1	0	1	1	0	1	1	1	0	0	0	0	7.27	158.4	21.3	22	372	79	55.3	3.93	53.4	0
771770	0	0	0	1	0	0	0	1	1	0	0	0	0	1	20.26	70	4.2	13.6	367	70	37.6	5.51	40.2	0
755429	0	0	0	0	0	0	0	0	1	0	0	1	0	1	7.03	61.3	11.8	16.7	170	74	1307.1	3.86	43	2
782571	0	0	0	0	0	0	0	1	1	0	0	0	0	1	18	120.5	20.5	17.2	404.3	71	195.6	3.13	56.6	0
572429	0	1	1	0	0	0	0	0	1	0	0	0	0	0	7.01	64.45	31	24.8	323.9	64	208.6	2.33	24.19	0
745966	1	0	0	0	0	0	0	1	1	1	0	0	1	1	10.48	77.5	9.3	18.3	438	96	654.3	3.71	49	0
784944	0	1	1	0	0	0	0	0	1	0	0	0	0	0	16.06	110.32	24.6	20.1	343	60	37.6	3.31	42.16	0
805397	0	1	0	0	0	0	0	0	1	0	0	0	0	1	7	75.5	9.3	16	319	83	218.5	3.36	40.3	0
829122	0	0	0	0	0	0	0	0	1	0	0	0	0	1	13.51	87.2	9.8	12.6	283	64	37.6	2.12	49.6	0
781165	0	1	0	0	0	0	0	0	1	0	0	0	0	1	3.7	202.5	20.6	21.8	273	76	37.6	3.48	104.3	1
791180	1	0	0	1	1	1	0	0	1	0	0	0	0	1	8.11	100.4	13.1	25.9	270	74	148	3.92	35.5	0
808385	0	0	0	0	1	1	0	0	1	0	0	0	0	1	5.77	183.1	42.8	33.6	342	74	37.6	3.54	54.1	0
778380	0	0	0	0	0	0	0	1	1	0	0	0	0	1	23.8	64.6	10.5	14.3	408	66	194.2	4.89	86.3	0
774348	1	1	0	1	0	0	0	0	1	0	0	0	0	1	2.42	195.79	25	46.8	298	81	422.7	2.45	23.44	0
765858	0	0	0	0	0	1	0	0	1	0	0	0	1	1	9.82	109.6	26.1	21.1	315	69	52.9	4.27	42.7	0
621023	0	0	0	1	0	0	0	1	1	0	0	0	1	1	4.62	113.54	15.6	16.8	211.1	81	1615.8	3.59	40.69	0
746060	0	1	1	0	0	0	1	0	1	0	0	0	0	0	15.42	114.2	11.8	15.7	236	85	105.1	3.67	41.3	0
644338	0	0	0	0	1	0	0	0	1	0	0	0	0	1	6.37	105.1	18.1	17.1	496.7	56	1500.85	3.32	42.4	0
768190	0	0	0	0	1	1	0	1	1	0	0	0	1	1	4.11	90.7	9.2	23.6	370	74	1010.2	3.54	35.2	0
866818	0	0	0	1	0	0	0	0	1	0	0	0	1	1	10.95	69.6	5.2	13.7	319.8	85	173.4	3.98	46.6	0
778698	0	0	0	0	0	0	0	0	1	0	0	0	1	1	7.48	78.7	11.8	16.2	179	78	23.4	4.64	39.9	0
757643	0	0	0	0	0	1	0	0	1	1	0	1	0	1	4.76	124.4	4.2	15.2	314	88	491.2	3.5	47.5	0
736669	0	0	0	0	0	0	0	0	1	0	0	0	0	0	5.31	176.4	13.1	21.7	410.3	75	176.9	3.08	32.9	0
806072	0	0	0	1	0	0	0	0	1	0	0	0	0	1	6.36	45.3	23.1	29.9	325	59	146.3	2.95	37.5	2
779497	0	0	1	0	0	1	1	0	1	0	0	0	0	1	20.65	129.9	18.1	13.9	414	80	165.5	4.05	40	0
756210	1	0	0	0	0	0	1	1	1	0	1	1	1	0	5.84	138.3	18.7	52.5	462.7	74	260.6	4.05	26.1	2
564152	0	0	0	1	0	0	1	1	1	1	0	0	1	1	6.51	45.15	71.2	53.6	347.7	83	143.3	6.12	37.06	0
761412	0	0	0	0	0	0	0	1	1	0	0	0	1	1	6.84	67	22.5	34.1	155	85	808.4	2.48	41.8	0
620826	0	0	0	1	0	0	1	1	1	1	0	0	0	1	6.68	71.9	8.8	14.6	379.3	69	1226.7	3.06	51.5	0
766233	0	1	0	1	0	0	0	0	1	0	0	0	0	0	5.49	83.8	14.2	16.3	307	70	43.2	3.14	30.5	0
863587	1	0	0	1	0	0	0	0	1	0	0	0	0	1	4.87	72.7	14.8	15.9	236	89	490	4.07	60.8	0
790271	0	0	0	1	0	0	0	1	1	1	0	0	0	1	6.97	141.1	20.5	25.5	395	87	316.2	3.62	31.2	0
776780	0	0	0	1	0	0	0	1	1	0	0	0	0	1	16.4	70.4	15.5	26	229	70	37.6	5.06	39.5	0
612467	0	0	0	0	0	0	0	0	1	0	0	0	0	1	8.92	96.75	11.4	14.7	438.4	72	13.09	2.74	45.07	0
655387	0	1	0	0	1	0	0	1	0	0	0	0	1	1	7.43	101.2	18.1	26.1	225.3	73	27	2.74	58.9	0
785915	0	0	0	0	0	0	0	0	1	0	0	1	0	1	9.4	193.2	3.6	14	380	97	624.3	4.71	24.1	0
836905	1	0	0	1	0	0	0	1	1	1	0	1	1	1	9.27	103.8	11.1	15	321	91	928.4	3.35	67.4	0
788020	0	1	0	0	0	0	0	0	1	0	0	1	0	1	6.07	78.4	12.9	26.1	393	54	774	3.03	51.9	2
604004	0	0	0	1	0	0	0	0	0	0	0	0	0	0	7.07	43.27	18.3	21.6	739.6	77	48.4	2.62	38.9	0
873775	1	1	0	1	1	1	1	1	1	0	0	1	1	1	10.65	157.8	47.2	52.7	471	89	2327.1	3.42	37.4	2
827807	0	0	0	0	0	0	0	0	1	0	0	1	0	1	9.52	141.8	10.5	14.8	289.7	77	153.2	4.34	45.7	0
864095	0	0	0	0	0	0	0	0	1	0	0	1	1	1	7.02	98.4	10.4	15.5	362	68	59.1	3.18	38.1	0
832667	0	0	0	1	0	0	0	0	1	0	0	0	0	1	7.58	70.1	19.7	32.9	392	87	364.8	3.54	27.2	0
606082	0	1	0	0	0	0	0	1	1	0	0	0	0	1	9.3	63.9	8.5	17.1	356.8	76	340.9	5.73	30.6	0
609535	0	0	0	0	0	0	0	0	1	0	0	1	0	1	11.61	182.1	26.2	32.7	407	71	27.4	4.1	40.9	0
830458	0	0	0	0	0	0	0	1	1	1	0	0	0	1	12.54	92	10.8	27.8	497	78	343.8	3.12	43.9	0
816920	0	0	0	0	0	0	0	1	1	0	0	0	0	1	5.15	191.5	31.4	53	306	83	575.8	4.19	21.9	0
883126	0	0	0	1	0	0	0	0	1	0	0	1	0	1	5.7	106.3	28.9	15.9	183	64	34.7	3.55	67.2	0
565299	0	1	0	0	0	0	0	0	1	0	0	0	0	1	7.44	87.84	22.5	28.2	179.8	66	19.7	6.42	58.13	0
656520	0	0	0	0	0	0	0	0	1	0	0	0	0	1	7.39	82.6	27.7	23.7	189.3	72	498.55	5.39	48.5	0
861014	1	0	0	1	1	1	1	0	1	0	0	1	1	1	21.07	63.3	89.8	127.5	336.7	83	520.7	5.27	22.2	0
796694	0	0	0	0	0	0	0	1	1	1	0	0	1	1	10.42	99.1	7.5	12.3	223.8	84	311.3	4.51	59.2	0
846743	0	0	0	1	0	0	0	0	1	0	0	0	0	1	7.93	113.3	21.2	18.2	322	70	297.9	3.57	38.8	0
780548	1	0	0	1	0	1	0	0	0	0	0	0	1	0	10.56	87.9	10.9	25.7	497	90	138.9	4.02	40.7	0
629718	0	1	0	0	0	0	0	1	1	0	0	0	0	1	9.54	96.4	8	21.8	223.9	87	4447.5	5.03	35.4	0
383011	0	0	0	0	0	0	0	0	1	0	0	0	0	1	5.98	93.7	26.5	28.5	310	67	108.8	2.05	39.7	2
856316	0	0	0	0	0	0	0	0	1	0	0	0	1	1	9.73	67	40.6	28	204	77	19.1	2.69	43.4	1
783879	1	1	0	1	1	1	0	0	1	0	0	0	0	1	19.48	86.49	12.1	32.6	325	83	618.44	4.46	67.39	0
760751	1	0	0	0	0	0	0	1	1	1	0	0	1	1	14.72	98.8	13.3	14.3	332.4	75	260.6	4.77	35.9	0
784132	1	1	0	0	0	0	0	1	1	0	0	0	1	1	6.85	71.8	5.3	12.8	320	88	314.9	3.24	56.4	0
608070	0	0	0	0	0	0	0	1	1	0	0	0	1	1	5.34	92.6	16.1	17.1	448	82	297.5	2.88	38	0
577094	0	0	0	0	0	0	0	1	1	1	0	0	0	1	12.37	116.66	10.4	21.9	435.6	74	95	5	58.04	0
766552	0	0	0	0	0	0	1	1	1	0	0	0	0	1	7.49	83.76	31.2	39.7	429	81	2901.38	3.69	36.2	0
736793	0	0	0	0	0	0	0	0	1	0	0	0	0	1	6.99	121.4	21.6	18.3	279	67	93.4	3.08	52.2	0
785695	0	1	1	0	0	0	1	0	1	0	0	0	1	1	10.36	37.5	8.5	11.5	285	79	170.1	3.48	68.2	0
780634	1	0	0	1	0	1	0	1	1	1	0	0	1	1	6.84	139.2	11.2	15.4	360	90	121	3.5	43.3	3
786225	1	1	1	1	1	0	1	1	1	1	0	0	1	1	12.25	91.6	20.3	23.5	433	80	43.2	3.21	45.6	0
740363	0	1	0	0	1	0	0	0	1	0	0	0	0	1	4.2	83.3	8.3	17.5	306	71	43.2	2.5	34.1	0
759677	1	0	0	0	0	0	0	1	1	0	0	0	0	1	7.42	73.6	8.7	12.2	333.7	82	346.1	3.13	40.7	0
788306	0	0	0	0	0	0	0	0	1	0	0	0	0	1	5.34	101.2	19	32.8	129	89	117.4	3.95	50.2	2
753321	0	0	0	0	0	0	0	0	1	1	0	0	1	1	7.16	144.2	32.7	20.8	506	84	205.8	3.62	40.8	0
788781	0	1	0	0	0	0	0	0	1	0	0	0	0	0	9.09	159.7	14.2	14.6	280	91	447.4	3.84	44.7	0
844326	0	0	0	0	1	0	0	0	1	1	0	0	1	1	3.3	47.32	79.4	34.8	191.9	89	1152.46	1.23	58.94	1
785028	1	1	0	1	0	1	1	1	1	1	1	0	1	1	12.86	169.2	25.2	19.3	354	89	180.8	3.86	43.9	0
885229	0	0	0	1	0	0	0	0	1	0	0	0	0	1	8.35	85.4	29.3	17.9	378.3	36	18.5	1.82	39.2	1
618649	0	1	0	0	0	0	0	0	1	1	0	0	1	1	8.77	46.8	14.2	27.5	456	86	3334.5	3.02	55.3	0
756741	0	0	0	1	0	0	1	0	1	0	0	1	1	1	6.25	149.3	29.7	46.7	513	78	573.7	4.99	45.6	0
784696	1	1	0	1	0	0	0	0	1	0	0	0	0	1	7.65	124.2	17.9	21.6	357	66	367.1	2.53	43.8	0
843592	0	0	0	0	0	0	0	0	1	0	0	0	0	1	5.38	155.4	13.6	16	751.3	62	95	3.43	40.4	0
785362	0	0	0	1	1	1	0	0	1	0	0	0	1	1	4.13	72	10.1	13.6	390	75	2692.8	5.18	72.1	0
594882	0	0	0	0	0	0	0	0	1	0	0	0	0	1	15.3	57.5	16.9	31.1	341.4	79	330.7	2.75	43.7	0
796766	0	0	0	0	0	0	0	0	1	0	0	1	0	1	3.15	164.3	29.5	36.7	296	79	311	3.24	29.5	0
765734	0	0	0	0	1	0	0	0	1	0	0	0	1	1	9.25	148.3	30.3	32	598	75	3918.8	4.15	27.3	0
819235	0	0	0	0	0	0	0	0	1	0	0	0	0	1	8.59	128.3	58.3	36	163	78	498.4	5.06	37.7	0
609166	1	0	0	0	0	0	0	1	1	1	0	0	1	1	7.33	131.88	12	18.7	562.9	80	86.7	3.33	47.57	0
640480	1	0	0	1	0	0	0	1	1	1	0	0	0	1	12.75	89.45	20	23.8	649.6	70	743.1	2.98	52.93	0
794530	1	0	0	0	0	0	0	0	1	0	0	0	0	1	4.25	137.9	21.6	29.9	316	84	200	3.18	34.1	1
882937	0	0	0	0	0	0	0	0	1	0	0	0	0	1	13.21	79.2	41.4	30.1	400.9	72	359.1	4.2	36	1
788203	1	0	0	0	1	1	0	1	1	0	0	0	0	1	6.97	125.3	21.6	24.8	441	70	18.5	2.82	43.9	0
563481	0	0	0	1	0	0	0	0	1	0	0	0	0	1	9.24	67.49	8.6	19	396.1	78	138.9	3.89	32.04	0
827655	0	0	0	0	0	0	0	0	1	0	0	0	0	1	10.88	146.9	32.6	90.4	72	74	147.1	3.7	59.6	0
780190	0	0	0	0	0	0	0	0	1	1	0	0	0	1	12.78	94	18.7	25	383.7	90	218.4	2.88	38.9	0
737409	1	1	0	1	0	0	0	1	1	1	0	0	1	0	8.64	37.2	12.3	16.5	267	91	314.6	4.95	49.9	0
627210	0	0	0	0	1	1	0	0	1	0	0	1	1	1	9.88	75.6	30	28.5	335	95	812.7	4.17	66.3	0
790271	0	0	0	0	0	0	0	1	0	1	0	0	0	1	6.97	141.1	20.5	25.5	395	87	316.2	3.62	31.2	0
851883	0	0	0	0	0	0	0	1	1	1	0	1	1	1	11.75	142.8	9.5	16	374	88	113.8	4.29	35.4	0
737768	1	0	0	1	1	1	1	1	1	1	0	1	1	1	6.44	121.6	13.7	18.2	370	85	336.7	4.54	14.43	3
814756	1	1	1	1	1	0	0	1	0	0	0	0	0	0	11.15	108	19.8	19.8	329	65	70.03	4.79	35.5	0
855465	0	0	0	0	0	0	0	0	1	0	0	1	1	1	19.15	112.9	8.5	27.3	474	79	396.8	3.57	48.1	0
773352	0	0	0	0	1	1	1	1	1	1	0	0	1	1	17.36	68.3	27.9	21.7	329.6	69	66.7	5.69	51.4	0
790212	1	1	0	1	0	1	0	1	1	1	0	0	1	0	7.57	120	23.4	26.1	312	78	4206.6	2.96	31	1
853966	0	0	0	0	0	1	0	1	1	0	0	1	0	1	39.24	80.1	41.9	43.3	453	89	2047.62	10.17	14.9	0
737791	1	1	0	0	0	0	0	0	1	0	0	0	0	0	4.69	66.7	10.3	16.2	348	73	587.8	4.31	34.8	0
634997	0	0	0	0	0	1	0	1	1	0	0	0	1	0	7.54	114.9	152.7	138.2	229.2	66	1834	3.87	37.7	0
821466	0	0	0	1	0	0	0	1	1	1	0	0	1	1	7.79	114.47	8.6	13.7	384.4	75	45.5	3.28	48.74	2
843202	0	0	0	0	0	0	0	0	1	0	0	0	0	1	11.2	146.9	10.4	26.1	383	92	299.5	3.42	47.7	0
754647	0	0	0	0	0	0	0	0	1	0	0	0	0	1	7.31	83.3	7.9	14.8	380	75	447.6	4.21	33.7	2
550501	0	1	0	0	0	1	0	0	0	0	0	0	0	1	13.58	92.3	21.8	18.7	413.3	65	8.4	23.92	36.68	0
815569	1	0	0	0	0	0	0	1	1	0	0	0	0	1	12.43	57.7	5.4	9.8	145	67	136	1.68	70.8	0
807830	1	0	0	1	0	1	0	1	1	0	0	0	1	1	28.18	119.4	13.6	19.8	135	85	393.3	4.17	33.9	0
793429	0	1	0	1	0	0	0	0	1	0	0	0	0	1	17.5	66.2	12.2	19.3	148	88	251.3	4.26	29.5	0
839736	0	0	0	0	0	0	0	0	1	0	0	0	0	1	5.31	150.6	14.3	24.6	237	80	1879.1	1.56	26.9	0
788476	0	0	1	0	0	0	1	0	1	0	0	0	0	1	12.43	95.5	14.4	12	267	57	131.3	3.92	29.2	0
763076	1	1	0	0	0	0	0	1	1	0	0	0	0	1	5.97	138.1	6.9	12.3	260	85	1060.3	3.57	37.3	2
753887	0	0	0	0	0	0	0	0	1	0	0	0	1	1	9.6	83	10.3	17.3	264	85	171	3.94	38.2	0
594981	0	0	0	0	0	0	0	1	0	1	0	0	0	1	10.04	83.6	7.8	5.7	417.7	84	537.8	5.83	77.6	0
805303	0	1	0	0	0	0	0	0	1	1	0	0	1	1	8.04	85	10.1	23.2	115.5	82	131.1	2.86	48.2	0
732617	0	0	0	0	0	0	0	0	1	0	0	0	0	1	8.97	92.7	16.2	17.1	493	67	190.41	3.57	40.9	0
780789	0	0	0	0	0	1	0	0	1	0	0	0	1	0	6.96	139	16.3	16.3	514	70	37.6	3.5	47	0
756926	0	1	1	0	0	1	0	0	1	0	0	0	0	0	11.95	138.5	14.4	21.4	396.9	92	194.2	4.36	32.2	0
772597	0	0	0	0	0	0	0	1	1	0	0	0	0	0	7.88	130.4	11.2	14.9	623	83	308.64	4.06	38.8	0
797179	1	1	0	0	0	1	0	1	1	0	0	0	0	1	9.94	112.3	21	22.3	415	93	1699.6	4.07	39.8	0
806501	0	0	0	1	1	1	0	1	0	1	0	0	0	1	4.86	78	8.9	15.9	157.7	77	250.2	4.75	37.3	1
756676	1	0	0	0	0	0	0	0	1	0	0	0	0	1	11.1	86.6	8.3	14.7	413	85	332.6	4.03	44.9	2
865555	0	0	0	0	0	0	0	0	1	0	0	0	0	1	2.79	105.6	9.5	17.3	412	82	502.9	3.99	29.6	0
882118	0	0	0	0	0	0	0	0	1	0	0	1	0	1	6.46	92.2	9.2	24.5	248	58	160.4	3.69	46.8	0
595642	0	0	1	0	0	1	0	0	1	0	0	0	0	0	8.78	93.4	11.6	17.6	428.6	84	124.2	3.83	36.7	0
792024	0	1	0	0	1	0	0	1	1	1	0	0	1	1	6.47	103.7	15.9	33	650	81	616.8	2.63	42.5	0
539818	0	1	0	0	1	1	1	1	1	0	1	1	0	0	9.04	108.56	9.8	16.6	566.3	88	776.4	5	24.71	0
761381	0	0	0	0	0	0	0	0	1	0	0	0	1	1	6.67	161.4	7.6	14.3	389	79	2127.8	2.45	46.1	0
761741	0	0	0	0	0	0	0	0	1	0	0	0	0	1	6.94	136.9	10.8	18.5	247	81	550.6	3.38	38	0
838557	0	0	0	0	0	0	0	0	1	0	0	0	0	1	8.93	117.1	11.5	16.2	306	54	108.4	3.02	30	0
789587	1	0	0	0	1	1	0	1	1	0	0	0	0	1	6.43	114.79	36.5	53	345.7	80	1502.77	1.66	55.22	0
815712	1	1	0	1	0	0	0	1	0	0	0	0	1	1	9.93	56.89	40.4	46.9	40.9	53	498.39	5.67	37.28	0
764387	0	0	0	1	1	1	0	1	0	0	0	0	1	1	4.49	164	5.2	14.2	360	70	121	3.21	52.2	0
823711	0	1	0	1	0	0	0	0	1	0	0	1	0	1	10.58	102	42	24.9	580	57	36.8	3.1	37	0
859101	0	0	0	0	0	0	0	0	1	0	0	0	1	1	11.51	111.5	17.8	21.2	328	69	707.88	4.79	42.4	2
790984	0	0	0	0	0	0	0	0	1	0	0	0	0	1	7.21	70.86	17.2	17.7	326.6	50	379.7	4.33	59.47	0
797634	1	0	0	0	1	1	0	1	1	1	0	0	0	1	23.02	80.1	21.1	20.1	85	59	392.9	4.68	45.8	0
759761	0	0	0	0	1	1	0	0	1	1	0	0	1	1	4.7	113.5	28.2	35	169	90	1105	4.3	39.6	0
810655	0	0	0	0	1	0	0	0	0	0	0	0	0	1	6.57	149.2	8.2	9.6	360	80	5144.3	3.21	28.1	0
832620	0	0	0	0	0	0	0	1	1	1	0	1	0	1	9.96	98.3	11.4	29.2	637.8	79	1195.4	4.97	29.2	0
817224	1	0	0	0	0	0	0	1	1	0	0	0	0	1	11.35	122.74	57.8	15.8	263.5	82	1006.75	4.97	53.6	0
862475	1	0	0	0	0	0	0	0	1	0	0	0	1	1	12.47	199.6	7.1	13.2	521	77	384.9	4.92	44.4	1
753956	1	0	0	1	0	0	0	1	1	0	0	0	0	0	11.24	51.24	149.2	54.9	334.4	82	960.15	1.02	45.74	0
716513	1	0	1	1	0	1	0	1	1	1	0	1	1	1	8.39	49.6	8.5	16.2	385	81	68.2	4.54	48.6	3
860626	1	0	0	1	0	0	0	1	1	0	0	0	0	1	10.4	74.1	7.5	15.9	256	85	523.1	4.21	30.7	0
758352	1	0	0	0	0	0	0	0	1	0	0	0	0	1	15.18	99.3	13.7	29.4	492	90	5417.5	3.49	44.5	0
762406	1	0	0	0	0	0	0	1	1	1	0	1	1	1	12.85	125	19.2	11.8	253.2	80	5004.9	4.83	37.9	0
856700	0	1	0	0	0	0	0	0	1	0	0	0	0	1	14.07	125.5	11.8	21.1	92	58	115.1	3.57	88.1	0
762681	1	1	0	0	1	0	0	0	0	0	0	0	0	0	4.66	115.84	8.8	17.9	338.4	93	746.29	2.63	59.11	0
754149	1	0	0	1	1	1	0	0	1	0	0	0	1	0	70.76	63.5	5.5	16.6	478.4	97	2808.2	3.04	36.2	0
860996	0	0	0	0	1	1	0	0	1	0	0	0	1	1	7.92	64.7	15.8	27.8	513.3	80	125.1	4.45	76.9	0
652385	0	0	0	0	0	0	0	0	1	0	0	0	0	1	10.52	99.6	14	22.3	394.6	67	385.7	6.17	44.3	0
756127	1	1	0	1	0	0	0	1	1	1	0	0	1	1	14.37	105.2	8.1	15	266	81	420.3	5.11	40.6	1
837977	0	0	0	0	0	0	0	0	1	0	0	0	0	0	7.21	136.75	57.8	31.9	58	87	994.8	3.28	37.61	0
580013	0	0	0	0	0	0	0	0	1	0	0	0	0	1	4.63	123.31	17.3	20.4	336.4	59	33.4	2.43	54.02	0
601851	0	0	0	0	0	0	0	1	1	1	0	0	0	1	7.59	109.7	21.7	25	355.9	64	70.1	3.46	31.4	0
786496	0	1	0	0	0	0	0	0	1	1	0	0	0	1	7.83	112.4	13.9	21.5	182	83	283.8	4.47	68.8	0
856677	0	0	0	0	0	0	0	0	1	0	0	0	0	1	16.08	143.58	49.5	25.6	454	67	1448.07	6.08	46.78	0
767182	0	0	1	1	0	0	1	1	1	0	0	0	0	1	15.6	241.7	8.5	14	325.9	77	163.9	4.51	65.7	2
791814	0	0	0	0	0	0	0	0	1	0	0	1	0	1	5.66	134.6	14.7	19.5	513	90	374.7	3.66	37.8	0
834155	1	0	0	1	0	0	0	0	1	1	0	1	0	1	9.76	71.9	8.4	19.6	410.1	88	499.5	3.91	34.1	0
882364	0	0	0	0	1	0	0	0	1	0	0	1	1	0	8.79	93.6	145.2	160.9	102	62	3910.1	3.63	32.2	0
793145	0	0	0	1	0	1	0	0	1	0	0	0	0	1	7.36	79.2	30.6	35.7	330	79	268.8	5.35	39.1	0
808205	0	0	0	0	1	1	0	0	1	0	0	0	0	0	8.15	65.1	35.8	44.4	307	91	2059.6	3.24	45.8	0
756483	0	0	0	0	0	0	0	0	1	0	0	0	0	1	12.93	81.3	6.1	13.9	263	69	43.2	4.18	39.1	0
758638	1	0	1	0	0	1	1	1	1	0	0	1	0	1	15.12	95.6	22.8	22.7	284	76	547.2	5.65	45.3	0
761952	0	0	0	0	0	0	0	1	1	0	0	0	0	0	10.73	53.8	11.4	15.9	270	84	396.6	3.69	93.4	0
632588	0	1	1	0	0	0	1	0	1	0	0	0	0	1	9.28	84.9	12.9	14.4	209.6	75	35.8	4.6	35.4	0
784065	0	1	0	1	0	0	0	0	1	0	0	0	1	1	17.6	79.3	52.9	43.1	285	89	581.3	4.26	70.2	0
673822	0	0	0	0	0	0	0	0	1	0	0	0	0	1	9.12	65.43	25	16.5	313	66	1446.9	4.28	39.06	0
854010	0	0	0	0	0	0	0	0	1	0	0	0	1	1	11.06	100.3	44.6	4.4	213	65	752.1	5.12	38.9	0
613633	0	0	0	1	1	0	0	0	1	0	0	0	0	1	20.72	85.1	12	20.2	394.3	83	187	4.6	44.4	0
821979	1	1	0	1	1	1	0	0	1	1	0	1	1	1	6.13	104	49.1	60.6	587	82	818.4	3.79	49.3	2
755965	0	0	0	0	0	0	0	0	1	0	0	0	0	1	17.4	77.6	9.8	14.6	354	77	154.4	3.89	39.3	0
793347	1	0	0	0	0	0	0	1	1	0	0	0	0	1	6.62	113.3	3	16.2	231	92	251.3	2.67	43.5	0
867402	0	0	0	0	0	0	0	0	1	0	0	0	0	1	7.21	125.5	12.1	17.7	269	74	595.5	3.71	48.7	0
764177	0	1	0	0	0	0	0	0	1	0	0	0	0	0	5.31	117.8	6.9	17	297	88	99.1	3.65	37.6	0
840860	0	0	0	0	0	0	0	0	1	0	0	0	0	1	7.17	111.3	19.1	21.2	158	75	173.2	3.46	26.7	0
767043	0	0	0	0	0	0	0	0	1	0	0	0	0	1	9.52	154.3	13.9	18.7	318	85	352	5.01	43.1	0
794899	0	1	0	0	0	0	0	0	1	0	0	0	0	1	19.35	94	7.6	16.5	181	72	313.7	4.03	38.9	0
810440	0	0	0	0	1	1	1	1	1	1	0	0	1	1	8.56	90.1	16	17.8	415	84	219.6	3.09	32.3	0
783147	0	0	0	1	0	0	0	0	1	0	0	0	0	1	13.88	71.9	106.1	144.9	361	81	133	4.96	45.3	1
831954	1	0	0	1	0	0	0	0	1	0	0	0	0	1	7.99	118.3	18.9	26.4	324.5	85	463.2	3.11	33.7	0
837962	0	1	0	1	0	0	1	0	1	1	0	0	1	1	8.99	111.6	7.5	13.8	534	75	476.9	4.36	19.8	0
803398	0	0	0	0	0	0	0	0	1	0	0	1	0	1	10.98	71.23	31.7	30.6	400	60	5044.2	3.59	37.13	0
792515	0	0	0	0	1	1	0	1	1	0	0	0	1	1	10.29	58	38.2	34.8	174	80	595.6	3.95	53.8	0
618997	0	0	1	0	0	1	0	1	0	0	0	0	0	0	5.81	182.24	11.7	13.6	479	68	27	3.67	29.42	0
857341	0	0	0	0	0	0	0	0	1	0	0	0	1	1	11.63	62.3	15	21.1	214	81	141.3	5.37	75.2	0
790816	1	0	0	1	1	1	0	1	1	0	0	0	0	1	14.68	129.66	74.1	69.7	514	80	322.38	2.35	31.52	0
758638	1	0	0	0	0	0	1	1	1	0	0	1	0	1	15.12	95.6	22.8	22.7	284	76	547.2	5.65	45.3	0
739878	1	0	0	0	0	1	0	1	1	1	0	1	1	1	7.5	97.3	89.6	86.1	310.9	78	428.4	3.98	33.7	0
737526	0	0	0	0	1	0	1	1	1	1	0	0	1	1	8.63	84.8	28.3	18.1	316	78	249	3.35	37.2	0
829007	1	0	0	0	0	1	0	1	1	1	0	1	0	1	8.05	73.9	15.5	33.6	414	83	165.5	4.04	71.2	0
536860	0	0	0	0	0	0	0	0	1	0	0	0	1	1	5.87	145.53	22.7	28.5	329.1	57	97	4.18	48.67	0
615522	0	0	0	1	0	0	0	0	1	0	0	0	0	1	6.65	68.7	8.5	14.4	357	70	3312.5	4.18	37	0
797212	0	0	0	0	0	0	0	0	1	0	0	0	0	0	19.91	54	24	135.9	370	84	272.3	2.38	41.2	0
760692	0	0	0	0	0	0	0	0	1	0	0	0	0	1	11.38	126.6	16.4	23.3	201	72	37.6	4.9	40	0
850465	0	0	0	0	0	0	0	0	1	0	0	1	0	1	8.58	122.4	14	16.9	422	66	18.5	3.17	39.5	0
786208	1	1	0	1	0	0	0	1	1	1	0	1	0	1	8.48	111	5.7	16	351	86	380.8	4.3	37.3	0
577086	0	1	0	0	0	0	0	1	1	0	0	0	0	1	7.13	135.04	5.8	19.9	360.7	82	582.3	3.96	41.58	0
820030	1	0	0	0	0	0	0	0	1	0	0	0	0	1	5.31	98.2	15.4	17.5	414.1	84	182.3	3.01	97.6	1
768499	0	0	0	0	0	0	0	0	1	0	0	0	0	1	6.2	81.73	10.9	20.6	392	72	85.5	3.54	40.23	2
833074	0	0	0	0	0	0	0	0	1	0	0	1	1	1	9.64	118.5	3.7	23.4	589	77	401.2	3.65	36.2	0
597191	0	0	0	1	0	0	0	1	1	0	0	0	1	1	9.59	117.9	23	22.6	349.6	75	2392.3	3.56	60.1	0
776624	1	1	0	1	0	0	0	0	1	0	0	1	0	1	3.9	180.6	5.2	11.4	216	68	1221.4	3.72	34.8	0
603245	1	0	0	1	0	1	0	1	1	1	0	0	1	1	8.24	112.85	6.5	177	246	78	1092.5	4.41	47.08	2
838036	0	0	0	0	0	0	0	1	1	0	0	0	0	1	11.17	79.8	19.5	21.1	452	71	450.6	3.79	34.6	0
606082	0	1	0	0	0	0	0	1	1	0	0	0	0	1	9.3	63.9	8.5	17.1	356.8	76	340.9	5.73	30.6	0
628259	0	0	0	1	0	0	0	0	1	0	0	0	0	1	12.31	89.5	10.7	16.9	239.7	53	27	6.61	50.4	0
869115	0	0	0	0	0	0	0	0	1	0	0	0	0	1	8.65	85.1	24	31.5	468	67	276.7	4.16	51.1	0
882937	0	0	0	0	0	0	0	0	1	0	0	0	0	1	13.21	79.2	41.4	30.1	400.9	72	359.1	4.2	36	1
857057	0	1	0	0	0	0	0	0	1	0	0	0	0	0	13.61	102.9	35.8	41.4	184	69	676.67	1.54	44.3	0
595636	0	0	1	0	0	1	0	0	1	0	0	0	0	1	7.19	124.83	9.9	15.6	327	77	91.59	4.22	52.17	0
784354	0	0	1	0	0	1	0	0	1	0	0	0	0	1	11.88	82.7	14.9	14.6	437	58	48	3.16	48.2	0
761513	0	0	0	0	1	0	0	1	1	0	0	1	0	1	10.17	73	14.9	19.6	93.6	79	422.7	3.4	39.9	0
859452	1	0	0	1	1	1	0	1	0	0	0	0	0	1	5.2	94.6	16.3	26.6	204	86	1075.06	3.01	53.8	0
829489	0	0	0	0	0	0	0	1	1	0	0	0	0	1	5.93	162.4	17.7	24.7	321	82	341.4	3.57	41.5	0
767304	0	0	0	1	0	0	0	0	1	0	0	0	0	0	8.35	90.9	16.2	19.3	304.2	64	37.6	3.57	41.7	0
760810	1	0	0	1	1	1	0	1	1	1	0	0	1	1	11.99	109.4	19	19.8	405	81	1627.5	4.64	35.2	3
899618	0	1	0	1	0	0	0	0	1	0	0	0	0	1	12.32	87	20.2	17.7	202	86	406.7	5.11	27.3	0
599005	0	0	0	0	0	0	0	0	1	0	0	0	0	1	6.85	112.86	9.5	18.4	376.4	62	53.5	3.03	45.28	0
823182	0	0	0	0	0	0	0	0	1	0	0	0	0	1	8.32	105.3	11.2	17.4	425.4	63	150.2	5.36	36.7	0
844242	0	1	0	0	0	0	0	1	1	1	0	0	0	1	8.94	129.3	11.9	18.6	232	76	277.1	3.47	86.3	0
805983	1	0	0	0	1	1	0	0	1	0	0	0	0	1	7.19	129.6	16.1	15.9	341	67	319.9	4.46	35.8	2
856187	0	0	0	0	0	0	0	1	1	0	0	0	0	1	10.9	108.2	28.4	25.2	188	83	163.2	4.26	42.8	0
747171	0	0	1	0	1	1	1	0	1	0	0	1	0	1	15.55	140.5	17.9	23.5	179	74	346.1	3.85	76.6	0
662231	1	1	0	1	0	0	0	0	1	0	0	0	0	1	6.11	63.2	16.7	15.4	131.6	82	735.67	5.01	19.9	0
859339	0	0	0	1	0	1	0	1	1	0	0	0	1	0	22.01	79.1	21.3	21.8	224	63	41.4	4.14	39.8	0
854951	1	1	0	1	0	1	1	1	1	1	0	0	1	0	7.18	124.3	8.5	28.8	249	76	423.1	3.7	42.2	3
571781	0	0	0	0	0	0	0	0	1	0	0	0	0	1	6.77	143.16	6.3	16.4	302.5	80	199.9	3.5	8.53	0
809426	1	0	0	0	0	0	0	0	1	0	0	0	1	1	7.63	80.71	15.6	19.7	246	77	247.3	3.15	66.38	3
737824	1	0	0	1	0	0	1	1	0	1	0	0	1	1	19.19	132.53	147.5	34.4	176	86	1175.96	8.53	23.37	2
747458	0	0	0	0	0	0	0	0	1	0	0	0	0	1	9.55	50.9	40.2	25.3	615	85	37.6	2.47	60.4	0
634157	0	0	0	0	1	0	0	0	1	0	0	1	0	1	6.27	79.4	20.5	35.4	508.5	81	4604.5	2.92	35.99	0
754229	0	0	0	1	0	0	0	0	1	0	0	0	0	0	5.84	53.24	132.2	111.7	334	67	353.2	3.15	44.19	0
787049	1	0	0	1	1	1	0	1	1	0	0	0	1	1	12.28	91.5	25.7	24.7	522	59	37.6	4.26	38	0
615577	1	0	0	1	1	0	0	1	1	1	0	0	1	1	3.27	49.5	13.3	19.5	376.5	95	135.9	2.54	45.8	0
621977	1	0	0	1	1	1	0	0	1	1	0	1	1	1	5.54	51.3	11.5	28.4	402.3	78	27	3.59	56.4	0
788781	0	1	0	0	0	0	0	0	1	0	0	0	0	0	9.09	159.7	14.2	14.6	280	91	447.4	3.84	44.7	0
804675	0	0	0	0	0	0	0	0	1	0	0	0	0	0	6.21	94.6	9.8	14.5	412	62	73.2	3.06	40.5	0
748017	1	1	0	1	0	0	0	0	1	0	0	0	0	1	6.18	105.5	14.6	18.4	289	77	547.3	4.29	41.8	0
787430	0	0	0	0	0	0	0	0	1	0	0	0	0	1	5.54	213	18.5	18	271	90	1209.8	2.85	48.2	0
745966	1	0	0	1	1	0	0	1	1	1	0	0	1	1	10.48	77.5	9.3	18.3	438	96	654.3	3.71	49	0
747244	0	0	0	0	0	0	0	0	1	0	0	0	0	1	7.25	111.8	11	16.9	192	80	156.3	4.78	37.6	0
626936	0	0	0	0	0	0	0	0	1	0	0	0	0	1	13	93.3	6.3	13.6	332	74	58.4	4.9	30.3	0
757891	0	1	0	0	0	0	0	0	1	0	0	0	0	0	7.42	83.5	24.7	21.4	280	71	484.4	3.5	33.2	0
828891	0	0	0	0	0	0	0	0	1	0	0	0	0	1	10.31	87.4	16.6	29.5	246	73	127.9	4.09	37	0
828989	0	0	0	0	0	0	0	0	1	0	0	0	0	1	8.17	149.1	30	26.5	398	78	36.14	3.02	37.9	0
761513	0	0	0	0	0	0	0	1	1	0	0	1	0	1	10.17	73	14.9	19.6	93.6	79	422.7	3.4	39.9	0
791881	1	0	0	0	0	0	0	0	1	0	0	0	0	1	5.76	98.2	14.2	27.2	373	73	124.5	3.3	33.8	0
791398	0	0	0	0	0	0	0	0	1	0	0	0	0	1	19.64	85.5	34.8	23.3	289	84	241.9	2.89	40	0
740307	1	0	0	1	1	1	0	0	1	0	0	0	1	1	14.57	67.9	15.4	22.1	406	78	733.6	4.92	35	0
784563	0	0	0	0	0	0	0	0	1	0	0	0	0	0	8.16	67.1	15.7	22.2	274	88	224.1	3.36	52.4	0
864167	0	0	0	0	1	1	0	0	1	1	1	0	0	1	14.51	64.8	11.2	23.5	563.4	82	251.9	4.09	28.1	0
819855	0	0	1	0	1	1	1	0	1	0	0	0	1	1	8.47	147	20.6	21.6	382	69	37.6	3.42	41.6	0
867449	0	0	0	0	0	0	0	0	1	0	0	0	0	1	13.23	84.4	11.7	26.9	382	61	816.1	4.13	48	0
832720	1	1	0	1	0	1	0	1	1	0	0	0	0	1	14.5	138.6	6.2	15.8	281	80	236.5	4.61	37.1	1
627986	0	0	0	0	0	0	0	1	1	0	0	0	0	0	16.64	110.9	10.4	20.5	355	78	475.6	3.9	40.3	0
616741	0	0	0	0	0	0	0	0	1	0	0	0	0	1	5.21	64.1	20.6	32.8	494	80	325	2.9	55	0
810262	0	0	0	0	0	0	0	0	1	0	0	0	0	1	11.27	121	10.9	18.5	316	89	361.3	5.18	35.7	0
794930	0	0	0	0	0	0	0	0	1	0	0	0	0	0	8.07	80	8.9	17	252	72	896	3.59	31.7	0
755284	0	0	0	0	1	0	0	0	1	0	0	1	0	1	6.48	79.6	31.9	37.3	427	73	385.4	4.31	36.5	0
829761	0	1	0	0	0	0	0	0	1	0	0	1	1	1	7.16	151.5	8	17.3	606	79	307.1	2.48	47.3	0
780634	1	0	0	1	0	1	0	1	1	1	0	0	1	1	6.84	139.2	11.2	15.4	360	90	121	3.5	43.3	3
750213	1	0	0	0	0	1	0	0	1	0	0	0	1	1	7.7	87.1	11.9	23.2	416	88	202.7	3.2	31.6	0
809574	1	0	0	1	1	0	0	1	1	0	0	0	1	1	7.63	214.9	20.1	15.3	330	83	124.5	3.26	25.5	0
613394	0	1	0	0	0	0	0	0	1	1	0	0	1	1	9.06	113	12.5	18.2	99	77	567.7	3.23	53	0
635111	1	0	1	1	0	0	1	0	1	0	0	0	0	1	5.42	89	29.9	20.8	350	66	54.5	2.72	39.4	0
778317	1	0	0	0	0	0	0	1	1	0	0	0	0	1	8.14	141.2	139.3	52.8	441.2	81	1588.74	3.08	37	0
756721	1	1	0	1	0	1	0	0	1	0	0	0	0	0	7.83	70.5	11.5	15.9	352	79	139.7	2.58	38.5	0
757234	1	0	0	1	1	1	0	0	1	0	0	0	0	1	18.37	110.2	10.8	11.9	199	74	186.8	5.41	49.4	0
846081	1	0	0	0	0	0	0	0	1	0	0	0	0	1	7.51	124.5	10.7	25.4	201	69	113.7	3.82	48.1	3
853966	0	0	0	0	0	1	0	1	1	0	0	1	0	1	39.24	80.1	41.9	43.3	453	89	1326.87	8.98	14.9	0
829353	1	1	0	0	0	1	0	1	0	1	0	1	1	0	5.25	104.9	9.8	15.9	283.1	89	1263.6	3.62	44.4	0
828989	0	0	0	0	0	0	0	0	1	0	0	0	0	1	8.17	149.1	30	26.5	398	78	36.14	3.02	37.9	0
574806	0	0	0	1	1	0	0	0	1	0	0	0	0	1	7.45	121.52	24	28	208.4	69	152.7	3.38	23.97	0
787372	1	0	0	1	1	1	0	1	1	1	0	0	0	1	13.71	127.3	16.2	22.2	378	94	34.7	3.62	33.9	0
808716	0	0	1	0	1	1	1	1	1	1	0	1	1	1	7.56	103.7	25.9	18.5	511	81	347.3	3.84	34.2	0
788667	1	0	0	1	0	1	0	0	0	0	0	0	0	1	15.16	180.9	96.2	39.3	344.1	89	452.44	10.9	34.63	0
806072	0	0	0	1	0	0	0	0	1	0	0	0	0	1	6.36	45.3	23.1	29.9	325	59	146.3	2.95	37.5	2
799723	1	1	1	1	0	0	0	1	1	0	0	0	0	0	6.31	96.8	26.7	20.8	383	75	1244.11	3.31	41.8	0
809561	0	0	0	1	0	0	0	0	1	0	0	1	0	0	5.8	66.3	5.7	10.9	628	87	521.7	4.17	101.6	0
793762	0	0	0	0	0	0	0	1	1	0	0	0	0	1	34.27	83.5	16	12.5	599.6	79	1138.35	7.1	25.5	0
854861	1	0	0	1	0	1	0	0	1	0	0	0	1	1	9.65	116.5	9.9	16.2	343.5	74	154	4.2	66.9	0
765113	1	0	0	1	0	0	0	1	1	0	0	0	0	1	8.66	77.9	10.1	15.7	335	69	37.6	4.25	46.3	0
858529	0	0	0	1	0	0	0	0	1	0	0	0	0	0	6.1	88.2	62.7	123.8	251	44	459.2	4.07	44.9	0
817591	0	1	0	1	0	0	0	0	1	0	0	0	0	1	12.43	91.7	4.5	11.7	215	79	516	4.16	43	0
754961	1	0	0	1	0	0	0	0	1	0	0	0	0	1	8.89	82	8.5	12.6	328	84	244.6	4.87	41.6	0
762867	1	1	0	1	1	1	0	1	0	0	0	0	1	1	8.48	164	12.3	14	368	69	77.4	2.95	27.2	0
848855	0	1	0	1	0	0	0	0	1	0	0	0	0	1	7.52	81	17	57.3	333.7	53	142.93	4.07	38.8	0
795400	0	0	0	0	0	0	0	0	1	0	0	0	1	1	6.05	117.1	32.6	28.8	409	74	738.7	2.19	30.4	0
793493	0	0	0	0	0	0	0	1	1	1	0	0	1	1	7.76	88.3	15.7	25.7	271	81	1137.09	3.93	30.3	0
765858	0	0	0	0	0	0	0	0	1	0	0	0	1	1	9.82	109.6	26.1	21.1	315	69	52.9	4.27	42.7	0
887360	1	0	0	1	0	1	0	1	0	0	0	0	0	1	4.13	95.64	39.3	38.9	287.2	69	124.7	4.77	69.43	0
818644	0	1	0	0	0	0	0	0	1	0	0	0	0	1	6.98	60.7	16.2	14.9	341	79	2264.8	3.99	44.9	0
739870	0	0	0	0	1	0	0	0	1	0	0	1	0	1	10.14	113.8	23.3	23.6	337	75	259.6	3.71	34	0
764891	0	0	0	0	0	0	0	0	1	0	0	0	0	1	10.64	111.4	12.7	15.7	419	70	466	3.54	31.4	0
761124	0	0	0	0	1	1	0	0	1	0	0	0	0	1	6.97	90.3	33.4	37.6	486	95	453.3	2.48	57.2	0
832469	0	0	0	0	0	1	0	1	1	0	0	0	1	0	8.04	200	10.5	19.5	195.9	85	325.9	3.9	46.8	0
780086	0	0	1	0	1	1	0	0	0	0	0	0	0	1	8.85	80	60.8	26.5	350	56	37.6	3.33	44.2	0
790714	0	1	0	0	1	0	0	1	1	1	0	0	0	1	10.02	111.7	16.7	24.4	270	78	50.5	2.92	29.7	3
640511	0	0	0	0	0	0	0	1	1	1	0	0	1	1	7.61	95.9	15.3	22.6	409.2	66	27	3.67	47.1	0
583779	1	0	0	0	0	0	0	1	1	0	0	0	0	1	6.72	174.58	27	106.4	118.8	72	284.5	3.43	40.01	0
806893	0	0	0	0	0	0	0	0	1	0	0	0	1	1	8.25	87.1	70.1	128.5	565	71	3081.7	2.5	19.9	0
771911	1	0	0	0	1	1	1	1	1	0	0	0	0	1	8.11	143.6	11.9	17.7	220	79	37.6	4.4	32.2	2
786404	0	1	0	0	1	0	0	0	0	1	0	0	0	0	5.65	80.25	8.9	14.6	282.4	98	1255.8	3.94	26.11	0
761013	0	0	0	1	0	0	0	0	1	0	0	0	0	1	12.7	113.5	8.6	13.4	401	96	491.2	4.19	43.6	0
843923	1	0	0	0	0	1	0	1	1	0	0	0	0	0	66.58	176.6	54.5	61.6	324	88	438.5	2.66	38	0
792405	0	0	0	0	0	0	0	0	1	0	0	0	0	1	12.89	183.5	15.6	23.2	350	78	215.7	4.1	38.5	2
865613	0	0	0	0	0	0	0	0	1	0	0	0	0	1	3.87	120.9	15.3	24.3	263	80	444.42	2.9	48.4	2
856531	0	0	0	0	0	0	0	0	1	0	0	0	1	1	13.64	70.4	22.2	37.3	191.5	76	99	3.98	92.4	0
791847	1	0	0	1	0	0	0	1	1	0	0	0	1	0	5.98	85.4	11.7	19.8	423	80	152	2.82	40.5	0
809561	0	0	0	0	0	0	0	0	1	0	0	1	0	0	5.8	66.3	5.7	10.9	628	87	521.7	4.17	101.6	0
761741	0	0	0	0	0	0	0	0	1	0	0	0	0	1	6.94	136.9	10.8	18.5	247	81	550.6	3.38	38	0
589814	0	0	1	0	0	0	0	0	0	0	0	0	0	1	12.7	90.3	7.2	12.2	375	58	27	3.96	42.2	0
783026	1	1	0	1	0	0	0	0	0	0	0	0	1	1	6.82	65.6	12.4	13	333	87	486.7	4.19	58.4	0
825110	0	0	0	0	0	0	0	0	1	0	0	0	0	1	4.24	130.9	10.1	13.3	307	66	43.2	4.04	35.5	0
851991	0	0	0	0	1	0	0	0	1	0	0	1	1	1	8.27	73.8	11.8	38.5	574.3	55	1688.5	2.28	17.9	0
828498	0	0	0	0	1	1	0	0	1	0	0	0	0	1	14.78	71.3	23.9	27.2	128	86	165.4	3.69	31.4	0
767043	0	0	0	0	0	0	0	0	1	0	0	0	0	1	9.52	154.3	13.9	18.7	318	85	352	5.01	43.1	0
847574	0	0	1	0	0	1	1	1	1	0	0	0	0	1	7.96	83.9	12.8	19	319	60	112.1	3.85	38.5	0
779131	0	0	0	0	0	0	0	0	1	0	0	0	0	1	15.56	92.9	20.4	33.5	167	61	571.5	3.95	31.5	0
769486	1	0	0	1	1	1	1	0	1	0	1	1	1	1	9.89	40.8	11.8	17.9	536	80	278.7	4.11	27	0
767249	0	0	1	0	0	0	1	0	1	0	0	0	0	1	10.17	83.2	20.8	23.9	74	87	111.3	2.71	51.4	1
535994	0	1	0	1	0	0	0	0	1	0	0	0	0	1	15.91	149.93	6.7	17.5	353.8	80	1587.1	7.73	35.35	0
762557	1	0	0	0	0	0	0	1	1	0	0	0	1	1	14.25	113.2	169.2	5.3	326.4	71	30.11	7.3	37.98	0
791698	0	0	0	0	0	0	0	1	1	0	0	0	0	1	4.09	75.1	1.9	17	315.7	74	256.1	4.38	56.6	0
755236	0	0	0	0	0	0	0	0	1	0	0	1	1	1	7.75	48.5	62.3	33.1	806.6	86	889.8	3.33	50.3	0
764107	0	0	0	0	0	0	0	0	1	0	0	0	0	0	10.39	83.7	8.4	22.6	368	84	248.6	3.31	38.5	0
865803	0	1	1	0	0	0	0	0	1	0	0	0	0	1	15.29	105.3	12.4	15.9	198	66	118.6	4.48	44.6	0
783245	0	0	0	0	0	0	0	0	1	0	0	0	0	1	9.48	79.3	25.9	20.9	278.9	79	99.1	4.86	46.2	1
795604	0	0	0	0	0	0	0	0	1	0	0	0	0	1	5.68	124.5	12.6	16.3	358.5	70	82.9	3.98	44.3	1
882844	0	0	0	0	1	0	1	1	1	1	0	0	0	1	6.56	149.4	9.8	24.1	245	72	152.3	3.9	42.1	1
832914	1	0	0	0	0	0	0	0	1	1	0	0	1	1	5.48	83.74	12.6	28.8	205.8	79	894.3	3.72	29.98	1
554391	1	0	0	1	0	0	0	1	1	1	0	0	0	1	9.5	129.83	13.9	23.6	644.8	77	80.8	3.79	40.4	0
818731	0	0	0	1	1	0	0	1	1	0	0	0	1	1	11.7	77.2	12.5	18.8	193	71	204.7	4.48	50	0
571886	1	0	1	1	0	1	0	1	1	0	0	1	0	0	7.08	157.41	23.6	20.8	313.7	87	388.9	3	34.5	0
804423	0	0	0	0	0	0	0	1	1	1	0	0	0	1	9.31	85.5	16.4	22.3	248	93	183.8	3.42	39.7	0
756547	0	0	0	0	0	0	0	0	1	0	0	0	0	1	6.52	89.9	10.2	17	332	62	192.7	2.87	45.5	0
597645	0	0	0	0	0	0	0	0	1	0	0	0	0	1	3.94	118.07	13.7	26.3	321.8	64	268	2.91	38.95	0
554505	0	0	0	0	0	0	0	0	1	0	0	0	0	1	6.83	118.05	8.5	30.8	413.7	76	357	6.32	39.63	0
784529	0	0	0	0	0	0	0	0	1	0	0	0	0	0	9.8	87.6	28.5	21.9	263	79	93.7	3.95	35.5	0
588899	0	0	0	1	0	0	0	0	1	0	0	0	0	1	9.59	124.66	12.3	15.8	432.5	56	33.4	4.97	36	0
607401	0	1	0	0	0	0	0	0	1	0	0	0	0	1	7.15	85.11	24.3	18.6	288	86	27.4	3.94	44.78	0
787689	0	0	1	0	0	1	0	0	1	0	0	0	0	0	11.49	112.2	5.8	15.4	347.2	71	89.1	4.68	44.9	0
759218	0	1	0	0	0	0	0	0	1	0	0	0	0	1	12.27	71.8	33	30.8	247	71	192.7	3.35	34.4	0
737382	0	0	0	1	0	0	0	0	0	0	0	0	1	1	3.81	140.39	10.9	20	284	70	50	3.73	44.49	2
787372	1	0	0	0	1	1	0	1	1	1	0	0	0	1	13.71	127.3	16.2	22.2	378	94	34.7	3.62	33.9	0
818731	0	0	0	0	1	0	0	1	1	0	0	0	1	1	11.7	77.2	12.5	18.8	193	71	204.7	4.48	50	0
791091	0	1	0	0	0	0	0	1	1	0	0	0	0	1	11.59	78.6	9.7	22.2	192	69	122.7	3.35	27.5	0
814990	0	1	0	0	0	0	0	0	1	0	0	0	0	1	9.8	73.9	13.6	14.7	388	68	134.4	4.02	42.6	0
736650	1	0	0	1	0	0	0	0	1	0	0	0	0	1	0.58	59.41	7.4	39	323.5	91	1785.69	4.48	35.47	0
861434	0	0	0	0	0	0	0	0	1	0	0	0	0	1	9.74	74.4	40.8	29.9	361	88	190.5	4.2	45	0
764177	0	1	0	0	0	0	0	0	1	0	0	0	0	0	5.31	117.8	6.9	17	297	88	99.1	3.65	37.6	0
793079	0	0	0	0	0	0	0	0	1	0	0	0	0	1	11.59	129.8	7.2	12.4	424.4	77	228.3	4.48	38	0
609986	0	0	0	0	1	0	0	0	1	0	0	0	0	1	8.82	72.5	13.6	17	405.3	85	31.5	2.49	49.2	0
777702	1	1	0	0	0	0	0	1	1	0	0	0	0	0	11.17	73.6	21.9	25.3	329	85	3632.3	3.36	35.9	0
817907	0	0	0	0	0	0	0	1	1	0	0	0	0	1	7.78	64.6	13.9	16.8	277	86	967.7	5.12	47.9	0
770543	0	0	0	0	0	0	0	1	1	1	0	1	0	1	7.34	97.1	34.8	70.4	651	69	251.3	3.98	34.1	0
765903	0	1	0	0	0	0	0	1	1	0	0	0	0	1	11.45	90.2	33.2	21.3	526	75	37.6	4.05	43.4	0
555698	0	1	0	0	0	0	0	0	1	0	0	0	0	1	6.85	128.26	27.3	38.1	258.6	84	34.2	4.06	44.41	0
811175	1	0	0	1	0	1	0	1	1	0	0	0	1	1	7.77	95.5	7.5	15.4	171	86	851.6	3.9	31.1	2
829888	0	0	0	0	1	1	0	0	1	0	0	0	1	1	4.8	122.7	10.4	16.8	424	85	325.9	3.09	40.2	0
848881	0	0	0	1	0	0	0	0	1	0	0	0	1	1	9.95	121.2	85.3	66.2	80	77	660.6	8.21	32.9	0
736793	0	0	0	0	0	0	0	0	1	0	0	0	0	1	6.99	121.4	21.6	18.3	279	67	93.4	3.08	52.2	0
774672	1	0	0	0	0	0	0	0	1	0	0	1	0	1	16.9	97.5	4.3	11	435.3	85	215.7	5.09	43.6	1
795114	1	0	0	1	0	1	0	1	1	0	0	0	0	0	19.5	128.08	11.9	15.7	338	57	158.8	4.34	42.94	0
783395	0	0	0	1	1	1	0	0	1	1	0	1	1	1	11.86	90.3	39.7	51.3	122	80	2252.1	4.2	26.5	0
782621	0	0	0	1	0	0	0	0	1	0	0	0	0	1	13.56	109.8	37.5	29.3	172	68	201.4	5.09	41.5	0
804704	0	0	0	0	0	0	0	0	1	0	0	0	0	1	8.6	93.6	10.2	12.6	336	69	149.6	4.03	40.2	0
836857	0	1	1	0	1	0	1	1	1	0	0	0	0	1	9.85	164.5	26.2	17.2	311	67	823.2	1.13	43.3	0
808173	1	1	0	1	1	1	0	1	1	1	0	1	1	1	7.28	58.9	18.9	31.8	570	69	267.1	3.47	67.7	0
641285	0	0	0	1	0	0	0	0	1	0	0	0	0	1	7.32	124.32	4.8	19	350.4	94	152.6	2.86	55.77	0
839505	0	0	0	0	0	0	0	0	1	0	0	0	1	1	7.53	95.5	14.6	21.8	486	88	519.6	3.65	53.1	0
858004	0	0	1	0	0	0	1	0	1	0	0	0	0	1	4.71	115.2	19.1	26.6	485	75	19.1	3.03	37.6	0
782974	0	1	0	0	0	1	0	0	0	0	0	0	0	1	24.81	120.18	23.9	41.8	326	83	737.7	42.9	25.24	0
785887	0	1	0	0	0	0	0	0	1	0	0	0	0	1	0.71	85.3	13.3	18.1	170.1	80	228.3	3.39	50	0
796763	1	0	0	0	1	0	0	1	1	0	0	0	0	0	8.53	83.6	17	17.3	341	80	85.5	2.47	35.9	0
787618	0	0	0	1	0	0	0	0	1	0	0	0	1	1	5.21	87.5	16.7	25.7	479	77	267.7	3.78	45.5	2
899691	0	1	0	0	0	0	0	0	1	0	0	0	0	1	6.28	161.8	14.1	20.4	234	69	41.8	3.39	41.3	0
855880	0	0	0	1	0	0	0	1	1	0	0	0	0	1	7.26	131.2	32.1	34.6	355	74	185.9	3.18	33.5	0
779831	0	0	0	0	0	0	0	1	1	1	0	0	0	0	8.75	127.1	22.2	25.6	384	82	252.6	3.38	25.2	0
738097	0	0	0	1	0	0	0	0	1	0	0	0	0	1	7.67	86.3	12.9	14.5	307	60	37.6	3.94	34.9	0
819215	0	0	0	0	0	0	0	0	1	0	0	0	0	0	15.67	202.7	3.1	8.9	172	90	335.9	3.91	34.7	0
776434	1	1	0	0	0	0	0	0	1	0	0	0	0	1	7.35	57	49.6	46.6	225.2	81	553.9	2.38	91.9	0
760493	1	0	0	1	0	0	0	0	1	0	0	1	1	0	7.62	107.8	12.4	19.2	565	97	225.5	3.53	34.5	2
797340	0	1	0	0	1	0	0	0	1	0	0	0	0	0	7.29	88.8	14.1	18.7	370	66	37.6	2.8	33.5	0
757131	0	0	0	0	0	0	0	0	1	0	0	1	0	1	19.02	107.6	16.4	20.4	600	65	262.4	4.45	35.8	0
794913	0	1	0	0	0	0	0	0	1	0	0	0	1	1	4.37	63.6	15.5	35	249	92	215.7	3.62	39.9	0
814930	1	0	0	0	0	1	0	0	1	0	0	0	0	1	6.61	77	10.7	14.6	409	93	253.7	4.09	35.8	0
802801	0	0	1	0	1	1	0	0	1	0	0	0	0	1	6.16	147.5	14.7	23.1	237.3	78	342.3	3.27	55.7	0
567721	1	0	0	1	1	1	0	1	1	0	0	0	1	1	5.9	192.1	33	46.4	300.4	74	357.7	3.25	43.6	0
765369	1	0	0	1	1	1	0	1	1	0	0	0	1	1	7.28	125.1	17.4	26	392	90	567.8	4.32	42.8	0
781895	0	0	0	1	0	0	0	0	1	0	0	0	0	1	6.78	122.4	8.6	11.4	463	78	491.2	4.38	27.7	0
759272	0	0	0	1	0	0	0	1	1	0	0	0	1	0	6.55	106.4	21.3	18.3	593	84	176.2	2.79	36.3	1
783661	1	0	0	1	0	0	0	0	1	1	0	0	1	1	8.29	71.1	20.3	23.6	343	86	518.4	3.44	40.7	1
827082	0	0	0	0	0	0	1	1	1	1	0	1	1	1	9.24	89.5	10.3	12.3	588	86	1944.8	4.59	49.4	0
759409	1	1	0	0	0	0	0	1	1	0	0	1	1	1	5.7	138.06	7.8	13.5	434.7	83	1163.6	3.27	33.81	0
777092	0	0	0	0	0	0	0	1	1	0	0	0	0	1	5.48	144.9	10.9	13.6	189.8	74	106.6	3.36	57.1	0
777259	0	0	0	0	0	0	0	0	1	0	0	0	0	1	6.66	97.7	12.1	20.9	489	97	121.35	3.23	37.3	0
610113	0	0	0	1	0	0	0	0	1	0	0	0	0	1	9.68	64.74	37.7	23.5	310.6	60	156.3	3.61	47.94	0
794556	0	0	0	0	0	0	0	0	1	0	0	0	0	1	15.91	102.2	40.7	36.4	276	63	37.6	4.71	32.7	0
773539	0	0	0	0	0	0	0	0	1	0	0	0	1	1	8.5	79.5	13.8	24	290	69	521.8	3.45	38.2	3
876108	1	0	0	0	0	0	1	0	1	0	0	1	1	1	8.09	115.85	13.2	12.3	303	80	465.1	4.03	30.99	1
852551	1	1	0	0	1	1	0	0	1	0	0	1	1	1	7.52	77	43.9	58.7	733	88	1160.6	2.13	65.1	0
738829	0	0	0	1	0	0	0	0	1	0	0	0	0	1	5.08	140.5	9.4	15.9	362	76	43.2	3.58	45.1	0
731074	1	0	0	1	0	0	0	0	1	1	0	0	0	1	4.18	69.9	9.5	19.7	398	81	244.6	3.69	50.9	0
766462	1	0	0	1	0	1	0	0	1	0	0	0	0	1	12.2	151.2	14.8	13.4	183.4	71	192.7	4.9	36.4	0
786883	0	0	0	0	0	0	0	1	1	0	0	0	1	1	9.58	56	19.4	18.2	219	82	503.7	4.61	48.9	0
823076	0	0	0	0	0	0	0	0	1	0	0	0	1	1	15.46	184.8	10.4	11.2	336	80	1092.5	5.49	34.5	0
860852	0	0	0	0	0	0	0	0	1	0	0	0	1	1	3.24	60.9	13.9	30.2	228	68	90.8	4.73	82.3	0
670590	0	0	1	0	1	1	0	0	1	0	0	0	0	1	12.21	96.48	19.4	17	355.6	52	79.5	2.49	47.56	0
739860	1	0	0	0	1	0	0	0	0	0	0	0	0	1	7.99	102.44	24.2	20.4	307	69	886.53	3.26	43.81	0
863623	0	1	0	0	0	1	0	1	1	0	0	0	1	1	4.77	123.15	20.5	30.9	213	89	131.4	2.94	43.49	0
900175	0	0	0	0	0	0	0	0	1	0	0	0	1	1	7.21	112	26.4	30.3	306.6	86	242.6	4.67	31.3	2
823388	0	0	0	0	0	0	0	0	1	0	0	1	0	1	12.11	174.3	6.6	10.4	377.7	76	1270.95	3.39	36.5	0
598747	0	0	0	0	0	0	0	1	1	0	0	0	0	1	2.25	108	6.8	9.6	312.2	88	658.4	2.87	34.6	0
789327	0	0	0	1	0	0	0	1	1	0	0	0	0	1	4.92	119.4	11.6	21.9	324	87	435.7	3.39	39.5	0
746559	0	0	1	1	0	0	0	1	0	0	0	0	0	0	7.81	107.62	1807	29.7	400	80	43.2	3.19	17.51	0
794566	0	0	0	0	1	0	0	0	1	0	0	0	1	1	5.15	149.9	17.8	32.1	238	84	205.8	2.82	43.2	0
810852	1	1	0	1	1	1	0	0	1	0	0	0	1	1	7.88	80.6	24.9	137.1	548	73	818	3.6	77.5	0
838902	0	0	0	0	1	1	0	0	1	0	0	0	0	1	10.58	110	12.5	18.7	317	66	5165.7	3.62	41.4	0
797634	1	0	0	0	1	1	0	1	1	1	0	0	0	1	23.02	80.1	21.1	20.1	85	59	392.9	4.68	45.8	0
747244	0	0	0	0	0	0	0	0	1	0	0	0	0	1	7.25	111.8	11	16.9	192	80	156.3	4.78	37.6	0
755993	0	0	0	0	0	0	0	0	1	0	0	0	0	1	7.2	104.8	19.7	27.4	249	76	1126.7	4.33	35.7	0
760494	1	0	1	0	1	1	0	1	1	1	0	1	1	1	8.63	86.3	27.3	28.8	316	81	247.3	3.92	33.5	3
563813	0	0	0	1	0	0	0	0	1	0	0	0	0	1	11.57	107.57	17.9	25.9	261.1	66	77.2	4.07	51.55	0
847544	0	0	0	0	0	0	0	0	1	0	0	1	1	1	8.47	115.5	28.7	48	423.7	64	670.3	2.21	62.6	3
764107	0	0	0	1	0	0	0	0	1	0	0	0	0	0	10.39	83.7	8.4	22.6	368	84	248.6	3.31	38.5	0
829974	0	0	0	0	0	0	0	0	1	0	0	0	0	1	4.28	110.8	9.3	21.2	220	77	738.5	3.46	41.8	0
818069	0	0	0	0	0	0	0	1	1	1	0	1	1	1	9.03	79	36.6	51.2	442	72	277.9	3.42	27.6	0
766770	0	1	0	0	0	0	0	0	0	0	0	0	0	1	7.9	88.6	11.7	11.8	263	47	134.7	3.16	42.6	0
792980	0	0	0	0	0	0	0	1	1	0	0	0	0	1	6.57	80.5	36.3	34	153	79	210.5	5.28	31.5	0
795258	0	0	0	0	0	0	0	0	1	0	0	0	0	1	7.48	83.9	15.6	20.4	240	77	1567.1	6.12	41.4	0
703842	0	0	0	0	0	0	0	0	1	0	0	0	0	1	9.04	160.3	67	45.7	213.4	71	66.7	3.03	70.8	0
831591	0	0	0	0	1	0	0	0	1	0	0	0	0	1	22.14	60.6	19.2	23.6	425.8	79	168.2	4.12	29.5	0
805150	0	1	0	0	0	0	0	0	1	0	0	0	0	1	5.25	100.1	12.3	20.7	235	77	368.3	2.87	34	0
746754	0	1	0	0	0	0	0	0	1	0	0	0	0	0	4.82	110	11.6	16.6	235.2	72	43.2	3.04	34.27	0
605666	0	0	0	0	0	0	0	0	1	0	0	0	0	1	14.72	81.5	8.1	13.8	215.2	65	80.6	3.7	42.1	0
827907	0	1	0	0	0	0	0	0	1	0	0	0	0	1	7.96	95.7	13.1	18.4	207.6	65	1021.9	3.66	43.7	0
777037	0	0	0	1	0	0	0	1	1	0	0	0	0	1	10.01	126.9	14.4	22.9	398	87	395.5	3.34	80.5	0
780014	0	0	0	1	0	0	0	0	1	0	0	0	0	1	7.23	124.07	12.1	14.2	406.1	75	221.3	3.1	32.62	0
580198	0	0	1	0	0	0	0	0	1	0	0	0	0	0	2.57	105.35	8.7	36.6	439.9	77	36.1	2.46	45.84	0
778033	1	0	0	1	0	0	0	0	1	0	0	0	0	1	6.69	94.3	9.6	18.6	457	93	409.6	3.37	67.1	0
803731	0	0	0	1	0	0	0	0	1	0	0	0	1	1	8.28	112.1	95.6	113.4	572	65	205.8	2.87	50.3	0
667193	0	0	0	0	0	0	0	1	1	0	0	0	0	1	9.46	100.2	8.3	13.7	267.7	82	486.3	4.08	45.2	0
859708	0	0	0	0	0	0	0	0	1	0	0	0	0	1	13.65	115.1	20.4	25.7	344.3	75	478.1	3.56	34.6	0
794758	0	0	0	0	0	0	0	0	1	0	0	0	1	1	7.04	46.2	25.4	24.3	340	88	325.9	3.35	71.5	0
782515	1	1	1	1	1	1	0	0	1	0	0	0	0	1	8.94	96.3	9.7	18.9	336	66	37.6	3.1	69.5	0
739892	0	0	0	0	0	0	0	1	1	0	0	0	0	1	8.2	102.5	8.9	12.4	316	76	222.7	2.59	37.8	0
609650	0	0	0	0	0	0	0	1	1	1	0	0	0	1	23.9	73.6	7.9	13.7	178.5	81	305.8	8.53	38.5	0
801791	1	1	0	1	0	0	0	0	1	0	0	0	0	1	9.96	179.3	9.7	22	327	90	677.1	4.08	71.5	2
827293	0	0	0	0	0	0	0	0	1	0	0	0	0	1	6.51	128.5	17.5	22.9	241	79	171	3.58	46.3	0
861320	1	1	0	0	0	1	0	1	1	0	0	0	1	1	20.21	82.8	68.9	180.9	158.7	74	3792.7	3.46	56	0
765473	0	0	0	0	0	1	0	1	0	1	0	0	1	1	7.35	73.6	9	17.7	400.9	86	143	5.04	50.3	0
791326	0	0	1	0	1	1	1	0	1	0	0	0	0	0	25.55	94.7	12.6	17.6	297	72	37.6	4.35	42.9	0
787689	0	0	1	0	0	0	0	0	1	0	0	0	0	0	11.49	112.2	5.8	15.4	347.2	71	89.1	4.68	44.9	0
846670	0	0	0	0	0	0	0	0	1	0	0	0	0	0	6.38	183.5	19.7	19.9	377.4	73	369.7	2.34	45.1	0
825852	0	0	0	0	0	0	0	0	1	1	0	0	0	1	6.62	139.6	10.6	16.3	293	83	237.9	4.05	39.1	0
766446	1	0	0	1	0	0	0	1	1	0	0	0	0	1	9.62	112.3	67.5	61.7	313	86	1483.5	3.97	43.3	3
812944	0	1	0	0	0	0	0	0	0	0	0	0	0	1	10.89	101.6	12.7	22.7	287	80	451.1	5.18	53.7	0
786467	0	0	0	0	0	0	0	0	1	0	0	0	0	0	7.26	102.39	66.6	49.5	407	59	170.1	4.29	22.49	0
798419	1	1	0	1	0	0	0	0	1	0	0	0	0	1	15.08	109.3	1.1	48.3	395.4	66	376.3	3.25	37.2	0
750931	1	0	0	0	1	1	0	1	1	1	0	0	1	1	13.52	124.2	22	21.7	762	82	61.2	3.19	50.7	1
600652	0	0	0	1	0	0	0	0	1	0	0	0	1	1	20.57	57.4	56.7	31.9	290.1	75	130.4	5.06	33.52	0
827154	1	1	0	1	0	1	0	1	0	0	0	0	0	1	8.41	73.2	9.8	16.3	301	89	567.8	3.65	37.5	0
817591	0	1	0	1	0	0	0	0	1	0	0	0	0	1	12.43	91.7	4.5	11.7	215	79	516	4.16	43	0
817526	1	0	0	0	1	1	0	0	1	0	0	1	1	1	9.45	59.8	8.3	8.6	387	78	1553.5	3.6	55.4	0
682191	0	0	0	0	0	0	0	0	1	0	0	0	0	1	3.1	109.9	19.7	17.4	348	65	27	2.33	36.9	0
812683	1	1	0	1	0	0	0	0	1	0	0	0	0	1	5.56	105.7	21.5	25.1	372	91	24.2	3.4	43	0
782752	0	1	1	0	0	1	1	0	1	0	0	0	0	1	9.24	65.8	19.6	17.1	323.9	75	77.4	3.54	45.6	0
745710	1	0	0	0	1	1	0	0	1	0	0	0	0	1	16.21	107.3	129.8	63.1	264	81	321.4	5.61	42.1	0
784254	0	0	0	0	0	0	0	0	1	0	0	0	0	1	10.62	78.9	13.3	18.3	361.2	69	154.7	3.33	25.4	0
786832	0	0	0	0	0	0	0	0	1	0	0	1	0	1	4.95	100	10.9	20.5	467	87	376.3	3.4	28.7	0
760494	1	0	1	0	0	1	0	1	1	1	0	1	1	1	8.63	86.3	27.3	28.8	316	81	247.3	3.92	33.5	3
833673	0	0	0	0	1	1	0	0	0	0	0	0	1	1	14.81	113.8	91.1	47.9	391	67	55.3	3.92	39.3	0
883096	0	0	0	0	1	0	0	0	1	1	0	0	1	1	21.84	78.2	7.6	26.8	172	69	706.6	2.39	41.9	3
796883	0	0	0	1	0	1	0	0	1	0	0	0	0	1	8.72	66.8	17.7	28.3	356	94	501.5	3.6	30.2	0
762890	0	0	0	0	0	0	0	0	1	0	0	0	0	1	10.07	84	27.2	26.1	270	65	174.7	2.99	34.3	0
769566	0	0	1	0	1	1	1	1	1	0	0	0	0	1	9.92	64.6	29.5	18.9	288.3	83	171.6	3.93	51.5	0
765160	1	0	0	1	1	1	0	1	1	0	0	0	1	1	12.83	127.3	66.5	50.9	450	90	240.6	3.81	44.2	0
800850	0	0	0	1	1	0	0	0	1	0	0	0	0	1	13.99	77.9	22.2	18	362	82	222.7	5.38	37.3	0
628799	0	0	0	0	0	0	1	0	1	0	0	0	0	1	5.13	37.9	32	77.6	148.9	79	1075.26	11.09	38.4	0
787747	0	0	0	0	1	1	0	0	1	1	0	0	1	0	8.5	153.4	35.1	93.4	212	82	4642.3	4.37	33.7	0
789218	1	1	0	1	0	0	0	0	1	0	0	1	1	1	4.01	151.3	12.2	24.1	196	95	611.5	3.94	33.1	0
626987	0	0	0	1	0	0	0	0	1	0	0	0	0	1	23.51	80.9	9.7	12.7	242.5	86	27	3.41	39.2	0
855455	0	0	0	0	1	1	1	0	1	0	0	0	1	1	40.45	61.5	18.7	19.8	268	75	232.5	3.62	50.7	0
755429	0	0	0	0	0	0	0	0	1	0	0	1	0	1	7.03	61.3	11.8	16.7	170	74	1307.1	3.86	43	2
787148	0	0	0	0	0	0	0	0	1	0	0	0	0	1	8.7	108.7	7.7	19.5	345	77	527.3	3.4	43.3	0
820030	1	0	0	0	0	0	0	0	1	0	0	0	0	1	5.31	98.2	15.4	57.2	414.1	84	182.3	3.01	97.6	2
714981	0	0	0	0	0	0	0	1	1	0	0	0	1	1	16.48	63.8	13.1	19.1	288	82	226.9	3.79	31.1	0
847691	1	0	0	0	0	0	0	0	1	0	0	0	0	0	3.93	89.1	9.5	16.7	307	69	265.5	3.3	41.9	0
758786	0	1	0	1	0	0	0	0	1	0	0	0	0	0	10.99	40.6	6.7	18	338	83	249.3	3.99	45.1	0
860681	0	0	0	0	0	0	0	0	1	0	0	0	0	1	7.28	99.4	41.3	34.7	293.5	75	630.1	4.1	47.7	0
762779	0	1	0	0	0	0	0	0	1	0	0	0	0	1	5.79	115.7	7.1	15.1	273	89	336.7	4.32	30.5	0
834985	0	0	0	0	0	1	0	0	1	1	0	0	1	1	5.25	60.4	31.6	23.8	316	78	246	2.66	78.8	0
601897	0	1	0	0	0	0	0	0	1	1	0	0	1	0	7.14	78.02	21.4	36.6	358.3	83	459.3	3.68	46.9	0
852098	0	0	0	0	0	0	0	1	1	0	0	1	0	0	14	101.1	8.9	14.6	507	64	69.2	4.59	32.2	0
851194	0	0	0	0	0	0	0	0	1	0	0	1	0	1	11.73	159.9	8.3	16.2	233	86	270	3.81	47.4	0
787278	0	0	0	0	0	0	0	1	1	0	0	0	0	1	10.95	124	28.1	18	299	71	575.8	3.26	42.5	0
760751	1	0	0	0	1	1	0	1	1	1	0	0	1	1	14.72	98.8	13.3	14.3	332.4	75	260.6	4.77	35.9	0
829790	0	1	1	0	1	1	0	1	1	0	0	1	0	1	4.85	129.3	12.5	19.4	434	84	247.3	3.86	38.8	0
594103	0	1	1	0	1	1	1	1	1	0	0	0	0	1	15.28	70.1	45.8	31.7	298.6	76	118.9	4.67	42.8	0
881794	1	0	0	0	0	0	0	1	1	0	0	1	1	1	4.91	81.4	8.4	21.9	156	94	600.7	2.86	56.2	0
740224	0	0	0	0	0	0	0	0	1	0	0	0	0	1	7.07	135.6	34	35.9	165	86	189.7	3.32	29.1	0
755993	0	0	0	0	0	0	0	0	1	0	0	0	0	1	7.2	104.8	19.7	27.4	249	76	1126.7	4.33	35.7	0
779747	0	0	0	1	0	0	0	1	1	0	0	0	0	1	14.35	107.3	154.3	112.1	430	83	149.6	5.16	40.8	1
817907	0	0	0	1	0	0	0	1	1	0	0	0	0	1	7.78	64.6	13.9	16.8	277	86	967.7	5.12	47.9	0
796344	0	0	0	0	1	1	0	0	1	1	0	0	1	1	6.58	98.6	11.8	17.3	541	80	598.6	4.08	36.2	0
541816	0	0	1	0	0	1	0	0	1	0	0	0	0	1	7.45	78.24	23.5	25.4	349.4	87	9.5	3.16	45.17	0
737558	0	0	0	0	1	0	0	0	0	0	0	0	0	1	7.85	121.7	18.2	16.2	275	71	87.5	2.45	37.9	0
827922	0	0	0	0	0	0	0	0	1	0	0	0	0	0	11.39	83.8	58.7	73.6	214	57	160.8	4.69	73.8	0
773352	0	0	0	0	0	1	1	1	1	1	0	0	1	1	17.36	68.3	27.9	21.7	329.6	69	66.7	5.69	51.4	0
817166	1	0	0	0	0	0	0	1	1	0	0	0	1	1	11.66	68.8	9.9	14	255	80	74.2	3.98	73.8	0
786883	0	0	0	0	0	0	0	1	1	0	0	0	1	1	9.58	56	19.4	18.2	219	82	503.7	4.61	48.9	0
845032	0	0	0	0	1	0	0	0	1	0	0	0	0	1	14.4	76.6	19.4	13	338.5	66	11	3.52	37.9	0
788973	0	1	0	0	0	1	0	0	1	0	0	0	0	1	6.81	70	16.6	20.7	323.4	82	398.9	3.47	77.8	0
786642	1	1	0	0	0	0	0	0	1	0	0	0	0	1	9.28	159.8	7	16.3	301	75	502.6	3.93	45.8	0
828989	0	0	0	0	0	0	0	0	1	0	0	0	0	1	8.17	149.1	30	26.5	398	78	36.14	3.02	37.9	0
753696	0	0	0	0	0	0	0	0	1	0	0	0	1	1	4.44	101.2	15.2	36.1	361.1	91	339	3.91	31.2	3
789006	1	0	0	0	0	0	0	1	1	0	0	0	0	1	6.98	164	12	16.2	220	81	110.3	3.9	31.7	0
777438	0	0	0	0	0	0	0	0	1	0	0	0	0	0	7.32	93.4	10.3	20.6	238	87	477.5	3.69	49.5	0
634117	0	1	0	0	0	0	0	0	1	1	0	0	1	1	9.23	61.2	54.1	49.4	291.8	89	343.1	2.84	46.3	0
817048	0	0	0	0	1	0	0	0	1	0	0	0	0	1	8.01	77.8	29.3	69.4	155	59	589.9	4.41	24.3	0
764387	0	0	0	0	0	0	0	1	1	0	0	0	1	1	4.49	164	5.2	14.2	360	70	121	3.21	52.2	0
635215	1	1	0	0	0	0	0	0	1	0	0	0	0	0	10.43	166.2	9.9	15.5	337.5	88	124	3	31.4	0
815643	0	0	0	0	0	0	0	0	1	0	0	0	0	1	10.75	52.4	18.9	15.8	290	66	1052.71	3.43	49.8	0
776071	1	1	0	0	0	0	0	0	1	0	0	0	0	0	5.15	91.1	11.7	18.4	549.3	93	37.6	2.77	26.5	0
737623	0	1	0	0	1	1	0	0	1	1	0	1	1	1	23.72	99.6	38.4	24.2	304.3	86	389.4	3.71	53.2	0
739875	1	0	0	0	0	1	0	0	1	0	0	0	1	1	12.12	95.6	55.2	50.2	313	84	401.8	3.81	47	0
826406	0	0	0	0	0	0	0	1	1	0	0	0	0	1	29.05	50.1	10.6	19.7	314	81	429.8	4.1	33	0
812944	0	1	0	1	0	0	0	0	0	0	0	0	0	1	10.89	101.6	12.7	22.7	287	80	451.1	5.18	53.7	0
857122	1	1	1	0	0	0	0	0	1	0	0	1	1	0	3.58	109.3	3.9	20.2	863	83	110.5	3.5	67.4	0
740080	0	0	0	1	0	0	0	0	1	0	0	0	0	1	7.88	74.6	9.7	18.3	293	91	1104.4	4.25	24.9	0
768762	1	0	0	1	0	0	0	1	1	0	0	0	0	1	4.79	124.42	17.6	30	277	83	359.65	3.96	33.89	0
760884	0	1	1	0	0	0	1	0	1	0	0	0	0	1	5.26	110.4	17.7	12.2	239	65	66.7	2.77	32.9	0
738124	1	1	1	0	0	0	1	1	1	0	0	0	0	0	11.29	99.57	10	14	346	86	9.16	4.38	24.41	0
764387	0	0	0	0	1	1	0	1	1	0	0	0	1	1	4.49	164	5.2	14.2	360	70	121	3.21	52.2	0
807292	0	0	0	0	0	0	0	0	1	0	0	0	0	1	6.89	97.4	16.3	17	274	62	127.9	3.69	37.5	0
810018	1	1	0	0	0	1	1	1	1	0	0	0	1	0	9.87	132	46.8	28.6	356.4	94	1244.1	3.19	27.4	0
798600	0	0	0	0	0	0	0	0	1	0	0	0	0	1	6.53	54.6	18.1	17.7	324	61	131.3	3.28	61	0
779575	0	0	0	0	0	0	0	0	1	0	0	0	1	1	7.09	81.7	23.8	41.2	219	70	170.1	3.18	38.8	0
811826	0	0	0	1	1	1	0	1	1	1	0	0	0	1	12.53	90.3	10.1	11.1	165	73	208.6	3.8	98.3	0
764216	0	0	0	1	1	0	0	0	1	1	0	0	1	1	6.06	136.3	26.8	30	235	87	71	5.16	34.1	0
761527	1	0	0	0	1	0	0	1	1	1	0	1	1	1	5.63	48.3	12.1	14.6	364.8	85	316.3	4.64	39.2	2
700550	1	0	0	1	1	0	1	1	1	1	0	0	1	1	9.01	130.3	17.9	13.3	399	79	106.6	4.29	42.1	1
792786	0	1	0	0	0	0	0	1	1	0	0	0	0	1	11.04	113.2	8.9	12.7	169	77	125.57	4.13	65.4	0
738197	0	1	0	1	0	0	0	1	1	0	0	0	0	0	11.66	90	6.6	13.6	283	85	247.3	3.23	29.2	1
849554	0	1	0	0	0	0	0	1	1	0	0	1	0	1	6.24	96.4	10.1	19.5	384	77	307.1	3.49	32.7	0
764995	1	0	0	0	0	0	0	1	0	1	0	0	0	0	14.47	102.6	19.3	16.3	341	93	274.9	4.01	37.6	0
791439	0	1	1	0	1	1	0	0	1	0	0	1	0	1	9.08	94.8	26.9	16.3	239	68	149.6	3.79	38.4	0
765670	1	0	0	1	1	1	1	1	1	1	0	0	1	1	8.42	111.2	14.7	19.7	418.9	85	1738.6	3.4	19.3	0
645175	0	1	0	0	0	0	0	0	1	1	0	0	1	1	6.03	121.1	6.6	13.4	213	92	655.8	3.39	37.2	0
763076	1	1	0	0	1	0	0	1	1	0	0	0	0	1	5.97	138.1	6.9	12.3	260	85	1060.3	3.57	37.3	0
780167	1	1	0	0	0	0	0	1	1	0	0	0	0	0	6.64	169.3	47.1	34	364.2	70	62.2	2.8	31.5	0
812932	0	0	0	0	0	0	1	1	1	0	0	0	0	1	7.69	117.5	10.9	14	365	66	43.2	4.69	46.2	0
829122	0	0	0	1	0	0	0	0	1	0	0	0	0	1	13.51	87.2	9.8	12.6	283	64	37.6	2.12	49.6	0
800435	0	0	0	0	0	0	0	0	1	0	0	0	0	1	4.98	164	13.5	16.8	316	75	117.4	4.74	37	0
796766	0	0	0	0	0	0	0	0	1	0	0	1	0	1	3.15	164.3	29.5	36.7	296	79	311	3.24	29.5	0
748567	0	0	0	1	0	0	0	1	1	0	0	0	1	1	5.52	101.4	4.8	13.8	285	70	37.6	2.59	52.1	1
795400	0	0	0	0	1	1	0	0	1	0	0	0	1	1	6.05	117.1	32.6	28.8	409	74	738.7	2.19	30.4	0
855465	0	0	0	0	0	0	0	0	1	0	0	1	1	1	19.15	112.9	8.5	27.3	474	79	396.8	3.57	48.1	0
853913	0	1	0	0	0	0	0	0	1	0	0	0	1	0	9.77	115.3	83.9	60	349	81	518.4	3.24	30.7	0
658351	0	0	0	0	1	0	0	0	1	0	0	0	1	1	14.95	83.2	21.4	38.5	614.9	81	2009.6	3.89	43.3	1
827683	0	0	0	1	0	0	0	1	1	0	0	0	0	1	14.67	204.7	120.1	47.3	282.1	67	150.2	3.15	31.9	0
766552	0	0	0	1	0	0	1	1	1	0	0	0	0	1	7.49	11.77	31.2	39.7	429	81	1419.86	1.33	46.01	0
846532	1	0	0	1	1	1	0	0	1	0	0	0	0	1	4.37	127.6	19.8	34.2	108.8	90	264	2.94	30.1	0
623600	0	1	0	0	0	0	0	0	1	0	0	0	0	1	10.98	103	29.8	11.1	291.4	70	347.8	3.11	27.7	0
813537	0	0	0	0	0	0	0	1	1	0	0	0	0	1	4.58	156	9.6	18.3	377.3	82	177.8	3.21	35.4	0
825072	0	0	0	0	0	0	0	0	1	0	0	0	1	1	7.67	121.2	17.1	21.2	313	73	177.8	3.72	43.7	0
789160	0	1	0	0	0	0	0	1	0	0	0	0	0	0	19.24	93.7	14.7	20.6	424	79	1081.2	3.64	35.8	0
742431	0	0	0	0	0	0	1	1	1	0	0	0	1	1	5.94	93.8	12.2	13.8	290	77	131.1	3.35	40.6	1
610842	0	1	0	0	0	0	0	1	1	0	0	0	1	1	7.46	92.47	7.9	18.6	247.9	91	562.7	3	45.91	0
832550	0	0	0	0	1	1	0	0	1	0	0	0	1	1	23.13	171.5	292.4	294.8	598	76	638.9	3.96	40.1	3
589461	0	0	0	0	0	0	0	1	1	0	0	0	1	0	13.45	114	9.8	24.9	349.2	79	208.6	6.85	46.25	0
825213	0	0	0	1	0	0	0	0	1	0	0	0	0	1	5.5	64.3	16.1	23.6	230	86	37.6	4.87	38.4	0
802094	0	0	1	0	1	1	0	0	1	0	0	0	0	0	8.02	66.7	29.8	52.8	429	74	1042.4	3.55	53.5	0
812932	0	0	0	1	0	0	1	1	1	0	0	0	0	1	7.69	117.5	10.9	14	365	66	43.2	4.69	46.2	0
772251	1	0	0	0	1	1	0	1	1	1	0	0	1	1	8.71	82.6	14.9	20.6	224	83	300.1	4.38	33.3	0
859650	0	0	0	0	0	0	0	0	1	0	0	0	0	1	6.87	82.4	12.6	23.5	441.3	75	138	5.18	38.9	0
751146	1	0	0	1	0	0	0	0	1	0	0	0	1	1	8.7	91.73	10.1	15	68.9	96	488.29	2.11	45.23	0
790930	0	0	0	0	0	0	0	1	1	0	0	1	0	1	8.73	110.5	29.3	38.4	279	80	102.9	3.52	35.8	0
788438	0	0	0	0	0	0	0	0	1	0	0	0	0	1	11.08	67.8	25.7	16.9	318	74	124.5	3.86	54.4	3
664254	0	0	1	0	1	1	0	0	1	0	0	0	0	1	8.27	96.63	37.2	19.3	387.9	57	27	2.59	29.34	0
789782	0	0	0	0	0	0	0	0	1	0	0	0	1	1	6.75	51	35.3	33.7	495	75	210.1	3.1	51.9	0
738019	1	0	0	0	0	0	0	0	1	1	0	0	1	1	34.81	63.9	10.6	11.8	286.5	81	117.4	4.81	34	0
757090	0	1	0	1	0	0	0	0	1	0	0	0	1	1	11.37	179.9	30.7	36.4	337	85	192.7	3.95	51.8	0
882800	1	0	0	1	1	0	0	1	1	0	0	0	0	1	12.11	61.6	14.4	19.2	274	91	4087.7	3.75	72.7	1
760845	1	0	0	1	0	0	0	1	1	0	0	0	0	1	9.8	135.8	26	29.2	367	86	225.5	2.59	43	1
753844	1	1	0	0	0	0	0	0	1	0	0	0	0	1	10.42	157.6	52.4	22	385	80	66.7	21.59	39.4	0
793555	0	0	0	0	0	0	0	0	1	1	0	0	1	1	2.8	137.3	12.3	41.1	298	90	208.6	3.09	38.5	0
760605	0	1	0	1	0	0	0	0	1	0	0	0	0	1	7.55	99.08	11	18.2	422	70	211.1	4.01	4.93	0
757875	0	1	1	0	0	0	1	1	1	0	0	1	1	1	6.1	134.2	7.3	14.9	365	67	43	3.89	26.8	0
821209	1	0	0	0	0	0	0	0	1	0	0	0	0	1	3.67	116.5	14.3	17.8	359	66	126.1	4.21	41.3	2
633733	0	1	0	0	0	0	0	0	0	0	0	0	0	0	6.73	74.1	16.8	26.1	392.4	84	266.5	3.7	28.5	0
742431	0	0	0	0	0	0	0	1	1	0	0	0	1	1	5.94	93.8	12.2	13.8	290	77	131.1	3.35	40.6	0
780168	0	0	1	0	0	0	1	0	1	0	0	0	0	1	10.73	105.3	33.7	31.9	174	74	113.9	3.55	32.4	0
851815	0	0	0	0	0	0	0	0	1	0	0	0	0	1	11.18	99.3	11.2	16.8	341	86	314.8	3.81	44.5	0
847150	0	1	0	0	0	0	0	0	1	0	1	1	1	0	10.61	116.6	19.2	28.6	562	90	215.7	3.43	47	0
791747	1	0	0	1	0	0	0	0	1	0	0	0	0	1	11.08	141	25.2	19	282	74	221.3	3.63	86	0
779891	1	1	0	0	1	1	0	1	0	0	0	0	1	1	9.1	58.6	12.1	14.1	156	81	50.5	4.12	48.2	0
816447	0	0	0	0	0	0	0	0	1	0	0	0	0	1	9.08	127.8	15.7	36.5	352.9	70	478.4	4.33	26.5	0
786528	0	0	0	0	0	0	0	0	1	0	0	0	0	1	4.54	124.3	36.2	32.9	342	82	283.8	3.66	48	0
762772	1	1	0	0	1	1	0	1	1	0	0	0	1	1	5.7	95.2	8.7	20.6	202	75	353	3.79	37.3	0
788285	1	0	0	0	0	0	0	1	1	0	0	0	0	1	8.61	120.5	13	24.6	342	90	454.7	3.63	54	1
788341	0	1	0	0	0	0	0	0	1	0	0	0	0	1	7.29	72	13.4	21.1	149	74	259.2	3.51	44.1	0
761506	1	0	0	0	1	1	1	1	1	0	0	0	1	1	8.28	68.8	8.1	11.3	498	74	152.8	2.85	37.4	3
849452	0	0	0	1	0	0	0	0	1	0	0	0	0	1	9.82	70.2	12.1	16.8	261	87	542.38	4.03	38	0
778104	0	1	0	0	0	0	0	1	1	0	0	0	1	0	6.68	119.9	127	91.8	503	84	805.3	2.47	45.2	0
785884	1	1	0	1	1	1	0	1	1	1	0	1	1	1	9.76	152.1	9	30.2	464	88	2515.9	3.83	24.2	2
766359	0	0	0	0	1	1	0	1	1	0	0	0	1	1	8.84	80.9	9	16.7	767	66	2856.1	2.55	28.3	0
783059	0	0	0	0	0	0	0	0	1	0	0	0	0	1	9.97	152.03	78.9	32.3	109	74	37.6	4.01	60.14	0
845697	0	0	0	0	0	0	0	0	1	0	0	0	1	1	4.21	110.6	18.2	25.4	390	65	19.1	2.59	31.6	0
758149	1	1	0	0	0	0	0	1	1	0	1	1	0	1	7.16	63.1	10.1	20.1	448	89	1571.5	4.77	35.5	0
772563	1	1	0	0	0	0	1	1	1	0	0	0	1	1	10.5	109.9	14.9	19.8	285	70	37.6	4.65	35.7	0
608441	0	1	1	0	0	1	1	1	1	1	0	0	0	1	12.94	125.6	5.9	14.8	240	70	289.9	5.59	37.3	0
627930	0	0	0	0	0	0	0	0	1	0	0	0	0	1	5.5	86.7	10.8	17.9	378.8	75	213.3	4.03	38	0
780248	0	0	0	1	0	1	0	0	1	0	0	0	1	1	13.14	83.7	17.2	30.8	201	72	57.4	4.47	38.9	0
766512	1	0	0	0	1	1	0	1	1	0	0	0	1	1	5.15	90.82	18.5	24.8	288	83	66.7	2.89	42.95	0
817056	0	1	0	0	0	0	0	0	1	0	0	0	0	0	5.26	101.2	4.2	17.7	316.2	95	905.7	3.12	39.6	0
816219	0	0	0	1	0	0	0	1	1	1	0	0	1	1	4.33	77.71	19.8	28.7	525.7	85	43.2	3.4	64.79	0
791180	1	0	0	0	1	1	0	0	1	0	0	0	0	1	8.11	100.4	13.1	25.9	270	74	148	3.92	35.5	0
654620	0	0	0	1	0	1	0	1	0	0	0	0	0	1	10.95	116.5	9.2	15.9	247	70	1595.5	2.99	45.3	0
806254	0	1	0	0	0	0	0	0	1	0	0	0	0	1	9.13	84.9	9.2	14.8	220	82	446.3	3.64	29.9	0
848293	0	0	0	0	0	0	1	1	1	0	0	0	0	1	13.73	154.5	31.2	22.7	414	77	119.94	4.19	34.5	0
839505	0	0	0	0	0	0	0	0	1	0	0	0	1	1	7.53	95.5	14.6	21.8	486	88	519.6	3.65	53.1	0
777958	0	1	0	0	0	0	0	0	1	0	0	0	1	0	5.94	92.1	9	15.2	280	75	205.8	2.51	39.3	0
635008	0	0	0	0	1	1	0	0	1	1	1	1	1	0	6.23	128.7	26.8	25.3	490.4	78	648.3	5.86	51.1	0
547784	0	0	0	0	1	1	0	1	1	0	0	0	1	1	9.74	114.52	15.2	16.8	295.6	85	276.2	3.7	40.43	0
858971	0	1	0	0	0	0	0	0	1	0	0	0	0	1	1.56	122.7	20.1	32.1	168	66	3.24	3.6	50.6	0
855071	0	1	0	0	0	0	0	1	1	1	0	0	0	1	15.32	69.9	20.9	33.4	619.2	86	127.6	4.43	70	0
827499	0	0	0	0	0	0	0	0	1	0	0	0	0	1	7.91	87.7	12.4	15.5	309	67	43.2	3.22	41.5	0
776071	1	1	0	1	0	0	0	0	1	0	0	0	0	0	5.15	91.1	11.7	18.4	549.3	93	37.6	2.77	26.5	0
791549	0	0	0	0	1	1	0	0	1	0	0	0	1	1	12.59	89.9	34.5	30.3	415.4	78	815.8	3.04	74.7	0
866557	0	0	0	0	1	1	0	1	1	0	0	0	1	1	19	42.3	31.3	25.2	235	76	283.4	3.54	64.2	0
561447	0	0	0	0	0	1	1	1	1	1	0	0	1	1	22.27	83.31	43.4	30.4	279	83	20.6	4.83	44	0
869550	1	0	0	0	0	0	0	1	1	0	0	0	0	1	14.35	122.9	11.3	16.1	285	81	498.5	4.32	45.2	2
738254	1	1	1	1	0	0	0	0	1	0	0	0	1	1	5.76	85.3	8.2	18.3	371	90	192.7	3.52	38	0
555146	0	0	1	1	1	1	1	1	0	1	0	0	0	1	7.72	10.25	18.9	23.2	434.5	56	8.4	2.67	52.85	0
546518	0	0	0	0	1	1	0	0	1	1	0	0	1	1	19.41	122.47	19	31.3	557.3	81	281.3	3.29	68.56	0
758896	0	0	0	0	0	0	0	0	1	0	0	0	0	1	6.91	159.5	33.8	31.7	324	78	462.6	3.84	43.8	0
667284	0	1	0	0	0	0	0	0	1	1	0	0	1	1	11.09	109.9	36.1	35.2	400.5	82	1366.7	4.03	48.9	0
611615	0	0	0	0	0	0	0	0	1	0	0	0	0	1	15.79	71.3	17.8	25.2	150.5	78	443.3	4.77	51.8	0
737344	0	1	0	0	0	0	0	0	0	1	0	0	0	0	6.78	92.7	7.1	12	222	66	173.2	3.97	41.2	0
790271	0	0	0	0	0	0	0	1	1	1	0	0	0	1	6.97	141.1	20.5	25.5	395	87	316.2	3.62	31.2	0
807292	0	0	0	0	0	0	0	0	1	0	0	0	0	1	6.89	97.4	16.3	17	274	62	127.9	3.69	37.5	0
639815	0	0	1	0	0	0	1	1	1	0	0	0	0	1	8.66	46.1	43.4	17.8	521.5	77	27	3.1	83.3	0
778708	0	0	0	0	0	0	0	0	1	0	0	0	0	1	8.83	73.1	11.9	14.4	174	72	66.7	4.3	43.2	0
755866	1	1	0	0	0	0	1	1	1	1	0	0	1	1	16.5	89.6	6.9	15.2	151	78	961.6	3.78	74.1	0
764214	1	0	0	1	0	0	1	1	0	0	0	1	0	0	6.33	155.3	3.5	10.7	205	64	1621.7	2.12	53.88	0
764255	0	0	0	1	0	0	0	0	1	0	0	0	0	1	4.61	135.4	11.2	14.3	479	66	37.6	3.43	31.3	0
608070	0	0	0	0	0	0	0	1	1	0	0	0	1	1	5.34	92.6	16.1	17.1	448	82	297.5	2.88	38	0
776105	1	0	0	0	0	0	1	1	1	1	0	1	1	1	9.43	101.9	24.9	21.4	342	81	448.6	3.24	35.2	0
774852	1	1	0	0	1	1	0	1	1	0	0	0	1	0	6.78	221.6	16.9	43.3	210	97	3400.6	4.87	42.6	0
761513	0	0	0	0	0	1	0	1	1	0	0	1	0	1	10.17	73	14.9	19.6	93.6	79	422.7	3.4	39.9	0
777486	1	0	0	1	0	0	0	0	1	0	0	0	0	0	8.43	94.6	19.5	26.8	374.9	99	723.4	3.16	37.8	0
885208	0	0	0	0	0	0	0	1	1	0	0	1	1	1	12.8	96.7	237.5	31.2	424.1	84	532.3	4.72	28.1	0
790924	0	0	0	1	0	1	0	0	0	0	0	0	0	1	17.03	77.5	14.4	16.4	234	75	79.4	41.5	35.5	0
663236	0	1	0	1	0	0	0	0	1	0	0	0	0	1	5.22	71.62	12.6	21.7	258.1	71	104.9	3.15	62.96	0
749935	1	0	0	0	0	0	0	1	1	0	0	0	1	1	8.52	79.1	12.3	17.5	219	80	1168.9	4.81	41.5	0
760908	0	1	0	0	1	0	0	1	1	1	0	1	1	1	4.49	30.2	15.1	18.3	470	82	823.2	3.3	35.8	0
737382	0	0	0	1	0	0	0	0	0	0	0	0	1	1	3.81	130.16	10.9	20	284	70	50	3.73	39.59	0
826489	0	1	0	0	1	1	0	0	1	0	0	0	1	1	20.21	149.9	47	60.2	471	74	295.7	4.18	52	0
780866	1	0	1	0	1	1	1	1	1	1	0	1	1	1	7.14	139.1	27	36.8	398	77	264.2	3.84	35.1	3
866179	0	0	0	0	0	0	0	0	0	0	0	0	0	1	8.45	103.8	46.2	21	349	58	1854.75	7.08	45.5	0
846016	0	0	0	1	0	0	0	0	1	0	0	1	0	1	4.33	135.4	4.7	10.5	437	81	133.2	3.62	31.6	0
611615	0	0	0	0	0	0	0	0	1	0	0	0	0	1	15.79	71.3	17.8	25.2	150.5	78	443.3	4.77	51.8	0
896763	0	0	0	0	1	0	0	0	1	0	0	1	1	1	13.77	117.4	45.9	59.9	452.2	76	651.3	5	43.7	0
793822	0	0	0	0	0	0	0	0	1	0	0	0	0	1	9.95	107.5	10.9	14.3	286	74	163.7	3.46	24.6	0
740572	0	0	0	0	0	0	0	0	1	0	0	0	1	1	7.24	189.2	24.6	28	353	80	275.62	7.37	47.5	3
764292	0	1	0	0	1	1	0	1	1	0	0	0	1	1	8.13	110.3	23.9	32.9	509	81	73.1	3.48	63.4	0
661612	1	0	0	0	0	0	0	1	1	0	0	0	1	1	6.19	111.8	13.1	15.7	357.6	73	787.6	1.36	28.07	0
791433	1	1	0	1	0	0	1	1	1	1	0	0	1	1	7.44	127.5	5.9	13.8	464	81	1004.1	4.26	31.4	3
794530	1	0	0	1	0	0	0	0	1	0	0	0	0	1	4.25	137.9	21.6	29.9	316	84	200	3.18	34.1	1
778190	0	0	0	0	0	0	0	0	1	0	0	0	0	1	7.74	195.6	4.4	13	210	54	300.1	4.07	40.1	0
830420	1	1	0	1	0	0	0	0	1	0	0	0	0	1	8.3	92.7	16.9	29.5	359	88	856.8	5.58	38.1	0
786153	1	1	0	1	0	0	0	1	1	0	0	0	0	0	7.83	66.3	15.7	14.9	211.1	87	143	4.42	37.7	0
883096	0	0	0	0	1	0	0	0	1	1	0	0	1	1	21.84	78.2	7.6	26.8	172	69	706.6	2.39	41.9	0
603563	0	0	0	0	1	1	0	0	1	0	0	1	0	1	6.54	107.6	19.4	20.3	454.5	72	194.6	4.56	39	0
850049	0	1	0	1	0	1	0	1	1	0	0	1	0	1	15.24	92.2	6	14.2	643.8	81	621.4	3.68	45.9	0
617415	0	1	0	0	0	0	0	0	1	0	0	0	0	1	9.69	135.2	7.9	18.2	217	85	686	4.73	44.6	0
792162	0	1	0	1	1	1	0	1	1	1	0	0	0	1	10.82	95.7	15.3	27.1	165	89	566	3.19	27.4	0
762560	0	0	0	0	0	1	0	1	1	0	0	0	1	1	9.81	86.6	10.3	18.1	382	74	345	2.78	35.3	0
624526	1	1	1	1	1	0	1	1	1	0	0	0	0	1	7.06	84	20.4	17.1	301.3	79	160.8	3.62	36.2	0
763945	0	0	0	0	0	0	0	0	1	1	0	0	0	1	5.43	119.3	14.6	20.4	273	70	37.6	3.31	36.1	0
755236	0	0	0	0	0	0	0	0	1	0	0	1	1	1	7.75	48.5	62.3	33.1	806.6	86	889.8	3.33	50.3	0
783241	0	1	0	0	0	0	0	0	1	0	0	0	0	1	9.51	76.3	12.5	18.7	503	89	300.1	4.31	41.3	0
833148	1	0	0	0	0	0	0	1	1	0	0	0	0	0	13.77	198.2	47.8	75.8	303	82	480.1	5.75	31.7	0
609535	0	0	0	0	0	0	0	0	1	0	0	1	0	1	11.61	182.1	26.2	32.7	407	71	27.4	4.1	40.9	0
809451	0	0	0	0	0	0	0	1	1	0	0	0	0	1	5.78	137.5	12.9	13.5	319	75	227.73	2.54	40.6	0
766704	0	1	0	0	0	0	0	0	1	0	0	0	0	0	14.46	108.7	9.6	13	331	67	264.5	5.08	43	0
624526	1	1	1	0	0	0	1	1	1	0	0	0	0	0	7.06	84	20.4	17.1	301.3	79	160.8	3.62	36.2	0
609723	0	0	0	0	0	0	0	0	1	0	0	0	0	1	7.36	91.7	14.5	20	352.4	53	1026.14	6.21	36.2	0
540145	0	1	0	0	0	0	0	0	1	1	0	0	1	1	4.3	156.09	5.2	15.8	265.7	75	41.4	4.2	27.95	0
766552	0	0	0	0	0	0	1	1	1	0	0	0	0	1	7.49	91.86	31.2	39.7	429	81	258.27	5.52	30.59	0
804704	0	0	0	1	0	0	0	0	1	0	0	0	0	1	8.6	93.6	10.2	12.6	336	69	149.6	4.03	40.2	0
860390	0	0	0	0	0	0	0	0	1	0	0	0	0	1	5.51	74.2	16.2	35.5	318	71	181.1	4.9	43.3	0
795754	1	0	0	1	0	0	0	1	1	0	0	0	0	1	13.3	116.1	82.2	44.9	398.5	78	845.1	3.61	43.9	0
599987	0	0	0	0	1	1	1	1	1	1	0	0	1	1	11.47	80.3	25.5	24.2	344	80	188.1	3.98	49.91	0
779563	0	0	0	1	0	0	0	0	1	0	0	0	0	1	17.76	174.5	25.9	37	178.5	66	1054.3	5.37	23.1	0
761967	1	1	0	0	0	0	0	1	1	1	0	0	0	1	5.58	140.6	28.2	28.8	263.3	90	733.9	3.2	37.6	0
785954	0	1	0	1	0	0	0	0	1	0	0	0	0	1	8.33	120.4	17.5	19.9	204	82	138.4	3.48	42.4	0
788663	0	0	0	0	0	0	0	0	1	0	0	0	0	0	4.46	120.1	22.4	29.7	322	89	290.1	3.59	33.9	0
783575	1	1	0	1	1	1	0	0	0	1	0	0	1	0	6.2	78.11	25.4	19.9	394	81	884.06	3.97	25.06	0
792946	0	0	0	0	1	0	0	0	1	0	0	1	0	1	16.29	96.5	10.8	46.5	216	77	484.4	4.49	41.7	0
856531	0	0	0	1	0	0	0	0	1	0	0	0	1	1	13.64	70.4	22.2	37.3	191.5	76	99	3.98	92.4	0
799944	0	0	0	0	0	0	0	0	1	0	0	0	0	1	5.81	100.5	18.8	23.5	224	81	50.5	4.42	44.9	0
779954	0	0	0	1	0	0	0	0	1	0	0	0	0	1	27.34	69.1	14.5	15	354	79	298.9	4.13	36.9	0
783711	1	0	0	1	0	1	0	1	1	0	0	0	0	1	10.89	96.1	59.4	50.3	563	60	1059.78	4.38	36.1	0
854696	1	0	0	1	0	0	0	1	1	0	0	1	1	1	10.12	183.5	19.8	26.6	390.5	86	227.9	3.67	31.9	0
791735	0	0	0	0	0	0	0	0	1	0	0	0	0	1	7.64	160.6	11.2	14.1	416	84	243.3	3.99	42.3	0
788089	1	1	0	1	1	0	0	0	1	1	0	0	1	1	11.76	123.5	30.5	36.4	363	85	585.2	3.18	50	0
790563	0	1	0	0	0	0	0	1	0	0	0	0	0	0	8.66	174.6	9.4	18.6	239.5	82	80.1	3.42	35.6	0
777442	0	0	1	0	0	0	0	0	1	0	0	0	0	1	18.11	37.4	24.1	22.8	328	88	415.6	3.31	58.5	0
814756	1	1	1	0	1	0	0	1	0	0	0	0	0	0	11.15	108	19.8	19.8	329	65	318.25	4.79	35.5	0
793264	0	1	0	0	0	0	0	0	1	0	0	0	0	1	7.4	96.5	28.2	20.3	332	77	102.9	4.4	45.8	0
866995	0	0	0	0	0	1	0	1	1	1	0	0	1	1	11.72	155.1	18.4	19.6	143	88	171.6	2.8	43.1	0
817335	1	0	0	0	0	0	0	1	1	0	0	0	1	1	13.68	135.2	5.9	16.5	311	72	375.8	4.17	29.7	0
778460	0	0	0	0	0	0	0	0	1	0	0	0	0	1	15.03	127.5	16.1	16.6	325	70	79.4	3.54	42.2	0
805083	1	1	0	1	1	0	0	1	1	0	0	0	0	1	9.24	71.66	27.5	47.1	641.4	81	373.67	1.86	42.16	0
757530	1	0	0	1	1	0	0	1	1	0	0	0	1	1	4.36	135.4	11.1	14.1	513	87	208.6	2.62	30.7	1
785842	0	0	0	1	0	0	0	0	1	0	0	0	0	1	10.92	46.4	6.4	14.7	376	81	249	4.46	42.3	2
824616	0	0	0	0	0	0	0	0	1	0	0	0	0	1	16.06	82.5	81.7	139.8	192	61	246.2	4.54	37.7	0
762701	0	0	0	0	0	0	0	1	1	1	0	0	1	1	4.62	125.4	13.5	15.5	359	69	141.4	3.1	35.5	2
765542	0	0	0	0	0	0	0	0	1	0	0	0	1	1	7.87	77.3	12.5	18.6	540	61	180.8	2.52	40.1	2
656520	0	0	0	1	0	0	0	0	1	0	0	0	0	1	7.39	82.6	27.7	23.7	189.3	72	319.8	6.6	48.5	0
782790	0	0	0	0	0	0	0	0	1	0	0	0	0	1	6.92	65.5	54.1	56	194	76	37.6	4.95	51.5	0
778955	1	0	0	0	0	0	0	1	1	0	0	0	0	1	12.94	153.2	9.5	15.2	246.9	82	248.6	4.59	31.6	2
754485	0	0	0	0	0	0	0	0	1	0	0	0	0	1	2.61	183.9	48.1	65.4	347	63	37.6	2.2	33.4	0
839315	0	0	0	0	0	0	0	0	1	0	0	0	0	1	5.7	178.6	6.1	15.6	368	71	156	3.23	54.6	0
827683	0	0	0	1	0	0	0	1	1	0	0	0	0	1	14.67	204.7	120.1	47.3	182.4	67	150.2	3.15	31.9	0
791917	1	1	0	0	1	0	0	1	1	0	0	0	1	1	5.65	161.8	16.2	28.6	343.6	79	241.8	2.98	33.9	0
601851	0	0	0	0	1	0	0	1	1	1	0	0	0	1	7.59	109.7	21.7	25	355.9	92	70.1	3.46	31.4	0
852530	0	0	0	0	0	1	0	1	1	0	0	1	0	1	13.94	87.7	15.2	27.5	530	85	418.5	4.18	62.7	0
900554	0	0	0	1	0	0	0	0	1	0	0	0	0	1	7.07	98.4	35.7	12	226	70	44.9	4.22	35.4	0
673669	0	0	0	0	0	0	0	0	1	0	0	0	1	1	12.43	52.4	11.9	10.8	319.8	64	27	2.87	46.2	0
791336	0	0	0	0	0	0	1	1	1	0	0	0	0	1	14.9	74.9	6.2	11.4	229	89	267.1	5.97	49.6	0
753696	0	0	0	0	0	0	0	0	1	0	0	0	1	1	4.44	101.2	15.2	36.1	361.1	91	339	3.91	31.2	3
594187	0	0	0	0	1	1	0	1	1	1	0	0	1	1	5.77	114.38	10.7	15.9	426.4	91	268.8	3.69	39.96	0
763276	0	0	0	0	0	0	0	0	1	0	0	0	0	1	7.08	101.6	12.1	19	367	78	1025.2	1.78	33.3	0
739989	0	1	0	0	0	0	0	0	1	0	0	0	0	1	5.51	101.7	10.9	13.9	409	73	110.3	3.09	34.2	0
637664	0	0	0	0	0	0	0	1	1	0	0	1	0	1	13.66	57.9	21.8	23.9	397.9	73	527.3	4.84	24.7	0
736733	1	1	0	1	1	0	0	0	1	0	0	0	0	1	5.31	56.5	13.8	54.8	356.9	91	224.3	3.01	34.5	0
791659	0	1	0	0	1	0	0	1	1	0	0	0	0	1	6.47	83.9	8.8	22.3	206	91	419.2	3.52	36.4	0
757244	0	1	0	0	0	0	0	1	1	1	0	0	1	1	7.12	73.7	39.1	18	171	85	524	3.46	43.9	0
790238	0	0	0	0	0	0	0	0	1	0	0	0	0	1	12.14	122.6	13.2	11	218	86	1351.9	5.45	38.7	0
803852	0	1	0	0	0	0	0	0	0	0	0	0	0	0	6.32	120.87	11.9	25.7	352	65	124.5	3.33	29.11	0
602703	0	0	0	0	0	0	0	1	1	0	0	0	1	1	4.97	156.28	17.7	14.9	192.4	88	1072.3	3.12	22.77	0
899194	0	0	0	0	0	0	0	1	1	0	0	0	0	1	9.44	89.8	22.6	18.8	466	46	34.7	3.62	40.6	0
613728	0	0	0	0	0	0	0	0	1	0	0	1	0	1	7.21	74.1	44	36.1	141	74	515.91	1.13	99.3	0
761806	0	1	0	0	0	0	0	1	1	0	0	0	0	0	5.87	148.7	8.7	17.7	630	96	261.9	3.46	31.3	0
854590	0	1	0	0	0	0	1	1	1	0	0	1	0	1	24.78	104.2	12.9	14.6	404	81	1149.04	5.18	25.7	0
784437	0	0	0	0	0	0	0	0	1	0	0	0	0	1	8.51	97.1	12.7	15.7	209	64	85.5	3.24	41.9	0
842951	0	1	0	1	0	0	0	0	1	0	0	0	1	1	4.45	106.5	7.2	21.9	248	90	179.8	3.27	58.8	0
785362	0	0	0	1	1	1	0	0	1	0	0	0	1	1	4.13	72	10.1	13.6	390	75	2692.8	5.18	72.1	0
581470	1	1	1	1	1	1	0	0	1	0	0	0	0	0	8.96	143.22	12.7	22.2	421.3	85	1509.1	0.59	47.75	0
784307	0	0	0	1	0	0	0	1	1	0	0	1	0	1	7.09	83.9	9.5	16.8	511	93	653.9	3.11	31.9	0
633318	0	1	1	0	0	1	0	0	1	0	0	0	0	0	5.99	73.1	12.3	12.5	361.1	75	40.4	3.42	39.7	0
786106	0	0	1	1	0	0	0	0	1	0	0	0	0	1	9.86	85.71	30.6	22.5	367	54	98.65	2.45	46.37	0
795604	0	0	0	0	0	0	0	0	1	0	0	0	0	1	5.68	124.5	12.6	16.3	358.5	70	82.9	3.98	44.3	1
784413	0	1	0	0	0	0	0	1	1	0	0	0	0	1	18.3	65.3	9.7	14.4	233	80	580.2	4.66	64	0
737833	0	0	0	1	0	0	0	0	1	0	0	0	0	1	6.34	97.77	20.3	19.3	242.8	74	131.3	3.91	48.57	0
556437	0	0	0	1	1	0	0	0	1	0	0	0	0	1	4.52	70.89	36.4	48.2	262.6	69	70.1	2.7	47.15	0
760908	0	1	0	0	1	0	0	1	1	1	0	1	1	1	4.49	30.2	15.1	18.3	470	82	823.2	3.3	35.8	0
625209	0	0	0	0	0	0	0	1	1	0	0	0	0	1	8.1	60.1	48.7	38	319.6	67	134.3	4.24	36.6	0
812932	0	0	0	0	0	0	1	1	1	0	0	0	0	1	7.69	117.5	10.9	14	365	66	43.2	4.69	46.2	0
792545	0	0	0	0	1	0	0	0	1	0	0	0	0	1	11.24	106.4	26.2	20.1	324	78	197.3	4.45	33.6	0
856673	0	0	0	1	0	1	0	0	1	0	0	0	1	1	15.18	85.8	16.8	23.4	355	64	18.5	3.95	34.1	0
864316	0	0	0	0	0	0	0	1	1	0	0	0	0	1	8.93	121.9	23.7	58	680	81	212.6	3.48	49	0
650180	0	0	0	1	0	0	0	0	1	0	0	0	0	1	6.13	77.4	25.4	32.6	334.7	68	1085.9	7.6	31.2	0
761124	0	0	0	0	1	1	0	0	1	0	0	0	0	1	6.97	90.3	33.4	37.6	486	95	453.3	2.48	57.2	0
782002	0	1	1	1	0	0	1	0	1	0	0	0	1	0	18.48	139	16.1	14.1	265	78	37.6	4.77	31.3	0
859664	0	0	0	0	0	0	1	0	1	0	0	0	0	1	6.97	121	11	13.6	237	66	35.1	3.31	38.5	1
756676	1	0	0	1	0	0	0	0	1	0	0	0	0	1	11.1	86.6	8.3	14.7	413	85	332.6	4.03	44.9	2
844956	0	0	0	0	1	0	0	0	1	0	0	0	0	1	5.37	129	11.4	23.5	278	87	806.65	3.34	32.6	0
